# Supplementary material for: Long non-coding RNA enhances SARS-CoV-2-mediated apoptosis through epigenetic repression of angiotensin-converting enzyme 2
Source: J Biol Chem. 2025 Oct 13;301(12):110812. doi: 10.1016/j.jbc.2025.110812 (PMC12639495; doi:10.1016/j.jbc.2025.110812)
Supplement: Supporting Information 3 [file mmc3.xlsx]

## Sheet: 工作表1
Figure 1J
		Rep1				Rep2				Rep3
A549-Normoxia	ACTB	9.07		A549-Normoxia	ACTB	9.24		A549-Normoxia	ACTB	9.08
A549-Normoxia	ACTB	9.51		A549-Normoxia	ACTB	9.49		A549-Normoxia	ACTB	9.2
A549-Normoxia	ACTB	9.13		A549-Normoxia	ACTB	9.21		A549-Normoxia	ACTB	9.02
A549-Normoxia	ACTB	9.45		A549-Normoxia	ACTB	9.29		A549-Normoxia	ACTB	9.34
A549-Hypoxia-24h	ACTB	9.26		A549-Hypoxia-24h	ACTB	9.52		A549-Hypoxia-24h	ACTB	9.66
A549-Hypoxia-24h	ACTB	9.52		A549-Hypoxia-24h	ACTB	9.48		A549-Hypoxia-24h	ACTB	9.32
A549-Hypoxia-24h	ACTB	9.09		A549-Hypoxia-24h	ACTB	9.41		A549-Hypoxia-24h	ACTB	9.43
A549-Hypoxia-24h	ACTB	9.25		A549-Hypoxia-24h	ACTB	9.29		A549-Hypoxia-24h	ACTB	9.3
A549-Hypoxia-48h	ACTB	9.12		A549-Hypoxia-48h	ACTB	9.14		A549-Hypoxia-48h	ACTB	9.13
A549-Hypoxia-48h	ACTB	9.01		A549-Hypoxia-48h	ACTB	9.13		A549-Hypoxia-48h	ACTB	9.25
A549-Hypoxia-48h	ACTB	8.99		A549-Hypoxia-48h	ACTB	9.11		A549-Hypoxia-48h	ACTB	9.14
A549-Hypoxia-48h	ACTB	9.05		A549-Hypoxia-48h	ACTB	9.01		A549-Hypoxia-48h	ACTB	9.18
														Mean					Mean
A549-Normoxia	EAS1	17.34		A549-Normoxia	EAS1	17.68		A549-Normoxia	EAS1	17.6		A549-Normoxia	ACTB	9.13	9.2525		A549-Normoxia	EAS1	17.54	17.39	0.827884	1.00793
A549-Normoxia	EAS1	17.21		A549-Normoxia	EAS1	17.45		A549-Normoxia	EAS1	17.45		A549-Normoxia	ACTB	9.4	9.2525		A549-Normoxia	EAS1	17.37	17.39	1.12311
A549-Normoxia	EAS1	17.32		A549-Normoxia	EAS1	17.4		A549-Normoxia	EAS1	17.24		A549-Normoxia	ACTB	9.12	9.2525		A549-Normoxia	EAS1	17.32	17.39	0.957603
A549-Normoxia	EAS1	17.53		A549-Normoxia	EAS1	17.41		A549-Normoxia	EAS1	17.05		A549-Normoxia	ACTB	9.36	9.2525		A549-Normoxia	EAS1	17.33	17.39	1.12311
A549-Hypoxia-24h	EAS1	15.96		A549-Hypoxia-24h	EAS1	16.08		A549-Hypoxia-24h	EAS1	15.99		A549-Hypoxia-24h	ACTB	9.48	9.2525		A549-Hypoxia-24h	EAS1	16.01	17.39	3.04723	3.36994
A549-Hypoxia-24h	EAS1	15.53		A549-Hypoxia-24h	EAS1	15.72		A549-Hypoxia-24h	EAS1	15.7		A549-Hypoxia-24h	ACTB	9.44	9.2525		A549-Hypoxia-24h	EAS1	15.65	17.39	3.80395
A549-Hypoxia-24h	EAS1	15.54		A549-Hypoxia-24h	EAS1	15.53		A549-Hypoxia-24h	EAS1	15.58		A549-Hypoxia-24h	ACTB	9.31	9.2525		A549-Hypoxia-24h	EAS1	15.55	17.39	3.72567
A549-Hypoxia-24h	EAS1	15.71		A549-Hypoxia-24h	EAS1	15.82		A549-Hypoxia-24h	EAS1	16.11		A549-Hypoxia-24h	ACTB	9.28	9.2525		A549-Hypoxia-24h	EAS1	15.88	17.39	2.90291
A549-Hypoxia-48h	EAS1	15.22		A549-Hypoxia-48h	EAS1	15.4		A549-Hypoxia-48h	EAS1	15.13		A549-Hypoxia-48h	ACTB	9.13	9.2525		A549-Hypoxia-48h	EAS1	15.25	17.39	4.04882	3.9328
A549-Hypoxia-48h	EAS1	15.21		A549-Hypoxia-48h	EAS1	15.39		A549-Hypoxia-48h	EAS1	15.42		A549-Hypoxia-48h	ACTB	9.13	9.2525		A549-Hypoxia-48h	EAS1	15.34	17.39	3.80395
A549-Hypoxia-48h	EAS1	15.06		A549-Hypoxia-48h	EAS1	15.19		A549-Hypoxia-48h	EAS1	15.11		A549-Hypoxia-48h	ACTB	9.08	9.2525		A549-Hypoxia-48h	EAS1	15.12	17.39	4.27967
A549-Hypoxia-48h	EAS1	15.28		A549-Hypoxia-48h	EAS1	15.41		A549-Hypoxia-48h	EAS1	15.42		A549-Hypoxia-48h	ACTB	9.08	9.2525		A549-Hypoxia-48h	EAS1	15.37	17.39	3.59876
HEPG2-Normoxia	ACTB	10.33		HEPG2-Normoxia	ACTB	10.75		HEPG2-Normoxia	ACTB	10.75
HEPG2-Normoxia	ACTB	10.49		HEPG2-Normoxia	ACTB	10.58		HEPG2-Normoxia	ACTB	10.7
HEPG2-Normoxia	ACTB	10.44		HEPG2-Normoxia	ACTB	10.72		HEPG2-Normoxia	ACTB	10.76
HEPG2-Normoxia	ACTB	10.65		HEPG2-Normoxia	ACTB	10.67		HEPG2-Normoxia	ACTB	10.66
HEPG2-Hypoxia-24h	ACTB	11.23		HEPG2-Hypoxia-24h	ACTB	11.09		HEPG2-Hypoxia-24h	ACTB	11.16
HEPG2-Hypoxia-24h	ACTB	11.12		HEPG2-Hypoxia-24h	ACTB	11.19		HEPG2-Hypoxia-24h	ACTB	11.14
HEPG2-Hypoxia-24h	ACTB	11.36		HEPG2-Hypoxia-24h	ACTB	11.17		HEPG2-Hypoxia-24h	ACTB	11.07
HEPG2-Hypoxia-24h	ACTB	10.98		HEPG2-Hypoxia-24h	ACTB	11.01		HEPG2-Hypoxia-24h	ACTB	11.22
HEPG2-Hypoxia-48h	ACTB	12.14		HEPG2-Hypoxia-48h	ACTB	11.98		HEPG2-Hypoxia-48h	ACTB	11.88
HEPG2-Hypoxia-48h	ACTB	11.32		HEPG2-Hypoxia-48h	ACTB	11.19		HEPG2-Hypoxia-48h	ACTB	11.27
HEPG2-Hypoxia-48h	ACTB	11.47		HEPG2-Hypoxia-48h	ACTB	11.51		HEPG2-Hypoxia-48h	ACTB	11.43
HEPG2-Hypoxia-48h	ACTB	11.49		HEPG2-Hypoxia-48h	ACTB	11.62		HEPG2-Hypoxia-48h	ACTB	11.39
														Mean					Mean
HEPG2-Normoxia	EAS1	15.89		HEPG2-Normoxia	EAS1	16.13		HEPG2-Normoxia	EAS1	16.16		HEPG2-Normoxia	ACTB	10.61	10.625		HEPG2-Normoxia	EAS1	16.06	16.02	0.962594	1.00418
HEPG2-Normoxia	EAS1	15.88		HEPG2-Normoxia	EAS1	16.03		HEPG2-Normoxia	EAS1	15.97		HEPG2-Normoxia	ACTB	10.59	10.625		HEPG2-Normoxia	EAS1	15.96	16.02	1.01748
HEPG2-Normoxia	EAS1	15.72		HEPG2-Normoxia	EAS1	15.81		HEPG2-Normoxia	EAS1	15.99		HEPG2-Normoxia	ACTB	10.64	10.625		HEPG2-Normoxia	EAS1	15.84	16.02	1.14472
HEPG2-Normoxia	EAS1	16.03		HEPG2-Normoxia	EAS1	16.32		HEPG2-Normoxia	EAS1	16.31		HEPG2-Normoxia	ACTB	10.66	10.625		HEPG2-Normoxia	EAS1	16.22	16.02	0.891929
HEPG2-Hypoxia-24h	EAS1	16.01		HEPG2-Hypoxia-24h	EAS1	15.94		HEPG2-Hypoxia-24h	EAS1	15.87		HEPG2-Hypoxia-24h	ACTB	11.16	10.625		HEPG2-Hypoxia-24h	EAS1	15.94	16.02	1.53156	1.76533
HEPG2-Hypoxia-24h	EAS1	15.68		HEPG2-Hypoxia-24h	EAS1	15.79		HEPG2-Hypoxia-24h	EAS1	15.66		HEPG2-Hypoxia-24h	ACTB	11.15	10.625		HEPG2-Hypoxia-24h	EAS1	15.71	16.02	1.78386
HEPG2-Hypoxia-24h	EAS1	15.94		HEPG2-Hypoxia-24h	EAS1	15.7		HEPG2-Hypoxia-24h	EAS1	15.52		HEPG2-Hypoxia-24h	ACTB	11.2	10.625		HEPG2-Hypoxia-24h	EAS1	15.72	16.02	1.83401
HEPG2-Hypoxia-24h	EAS1	15.49		HEPG2-Hypoxia-24h	EAS1	15.54		HEPG2-Hypoxia-24h	EAS1	15.56		HEPG2-Hypoxia-24h	ACTB	11.07	10.625		HEPG2-Hypoxia-24h	EAS1	15.53	16.02	1.91189
HEPG2-Hypoxia-48h	EAS1	15.77		HEPG2-Hypoxia-48h	EAS1	15.9		HEPG2-Hypoxia-48h	EAS1	15.88		HEPG2-Hypoxia-48h	ACTB	12	10.625		HEPG2-Hypoxia-48h	EAS1	15.85	16.02	2.91804	2.29541
HEPG2-Hypoxia-48h	EAS1	15.62		HEPG2-Hypoxia-48h	EAS1	15.68		HEPG2-Hypoxia-48h	EAS1	15.77		HEPG2-Hypoxia-48h	ACTB	11.26	10.625		HEPG2-Hypoxia-48h	EAS1	15.69	16.02	1.95206
HEPG2-Hypoxia-48h	EAS1	15.34		HEPG2-Hypoxia-48h	EAS1	15.51		HEPG2-Hypoxia-48h	EAS1	15.44		HEPG2-Hypoxia-48h	ACTB	11.47	10.625		HEPG2-Hypoxia-48h	EAS1	15.43	16.02	2.70382
HEPG2-Hypoxia-48h	EAS1	15.99		HEPG2-Hypoxia-48h	EAS1	16.36		HEPG2-Hypoxia-48h	EAS1	16.28		HEPG2-Hypoxia-48h	ACTB	11.5	10.625		HEPG2-Hypoxia-48h	EAS1	16.21	16.02	1.6077
HUVEC-Normoxia	ACTB	9.31		HUVEC-Normoxia	ACTB	9.41		HUVEC-Normoxia	ACTB	9.54
HUVEC-Normoxia	ACTB	9.52		HUVEC-Normoxia	ACTB	9.55		HUVEC-Normoxia	ACTB	9.37
HUVEC-Normoxia	ACTB	9.39		HUVEC-Normoxia	ACTB	9.48		HUVEC-Normoxia	ACTB	9.54
HUVEC-Normoxia	ACTB	8.98		HUVEC-Normoxia	ACTB	9.11		HUVEC-Normoxia	ACTB	9.06
HUVEC-Hypoxia-24h	ACTB	9.59		HUVEC-Hypoxia-24h	ACTB	9.81		HUVEC-Hypoxia-24h	ACTB	9.85
HUVEC-Hypoxia-24h	ACTB	10.23		HUVEC-Hypoxia-24h	ACTB	10.31		HUVEC-Hypoxia-24h	ACTB	10.03
HUVEC-Hypoxia-24h	ACTB	9.98		HUVEC-Hypoxia-24h	ACTB	10.02		HUVEC-Hypoxia-24h	ACTB	10.09
HUVEC-Hypoxia-24h	ACTB	9.69		HUVEC-Hypoxia-24h	ACTB	9.74		HUVEC-Hypoxia-24h	ACTB	9.67
HUVEC-Hypoxia-48h	ACTB	9.21		HUVEC-Hypoxia-48h	ACTB	9.48		HUVEC-Hypoxia-48h	ACTB	9.33
HUVEC-Hypoxia-48h	ACTB	9.72		HUVEC-Hypoxia-48h	ACTB	9.58		HUVEC-Hypoxia-48h	ACTB	9.71
HUVEC-Hypoxia-48h	ACTB	9.09		HUVEC-Hypoxia-48h	ACTB	9.21		HUVEC-Hypoxia-48h	ACTB	9.33
HUVEC-Hypoxia-48h	ACTB	9.26		HUVEC-Hypoxia-48h	ACTB	9.31		HUVEC-Hypoxia-48h	ACTB	9.18
														Mean					Mean
HUVEC-Normoxia	EAS1	17.22		HUVEC-Normoxia	EAS1	17.09		HUVEC-Normoxia	EAS1	17.14		HUVEC-Normoxia	ACTB	9.42	9.355		HUVEC-Normoxia	EAS1	17.15	16.8775	0.866037	1.01837
HUVEC-Normoxia	EAS1	16.91		HUVEC-Normoxia	EAS1	16.77		HUVEC-Normoxia	EAS1	16.99		HUVEC-Normoxia	ACTB	9.48	9.355		HUVEC-Normoxia	EAS1	16.89	16.8775	1.0811
HUVEC-Normoxia	EAS1	16.34		HUVEC-Normoxia	EAS1	16.69		HUVEC-Normoxia	EAS1	16.77		HUVEC-Normoxia	ACTB	9.47	9.355		HUVEC-Normoxia	EAS1	16.6	16.8775	1.31267
HUVEC-Normoxia	EAS1	16.73		HUVEC-Normoxia	EAS1	16.92		HUVEC-Normoxia	EAS1	16.96		HUVEC-Normoxia	ACTB	9.05	9.355		HUVEC-Normoxia	EAS1	16.87	16.8775	0.813661
HUVEC-Hypoxia-24h	EAS1	16.08		HUVEC-Hypoxia-24h	EAS1	16.19		HUVEC-Hypoxia-24h	EAS1	16.27		HUVEC-Hypoxia-24h	ACTB	9.75	9.355		HUVEC-Hypoxia-24h	EAS1	16.18	16.8775	2.13243	2.24188
HUVEC-Hypoxia-24h	EAS1	16.13		HUVEC-Hypoxia-24h	EAS1	16.2		HUVEC-Hypoxia-24h	EAS1	16.18		HUVEC-Hypoxia-24h	ACTB	10.19	9.355		HUVEC-Hypoxia-24h	EAS1	16.17	16.8775	2.91299
HUVEC-Hypoxia-24h	EAS1	16.35		HUVEC-Hypoxia-24h	EAS1	16.4		HUVEC-Hypoxia-24h	EAS1	16.15		HUVEC-Hypoxia-24h	ACTB	10.03	9.355		HUVEC-Hypoxia-24h	EAS1	16.3	16.8775	2.38254
HUVEC-Hypoxia-24h	EAS1	16.52		HUVEC-Hypoxia-24h	EAS1	16.97		HUVEC-Hypoxia-24h	EAS1	16.31		HUVEC-Hypoxia-24h	ACTB	9.7	9.355		HUVEC-Hypoxia-24h	EAS1	16.6	16.8775	1.53954
HUVEC-Hypoxia-48h	EAS1	16.14		HUVEC-Hypoxia-48h	EAS1	15.99		HUVEC-Hypoxia-48h	EAS1	16.05		HUVEC-Hypoxia-48h	ACTB	9.34	9.355		HUVEC-Hypoxia-48h	EAS1	16.06	16.8775	1.74412	1.92363
HUVEC-Hypoxia-48h	EAS1	15.87		HUVEC-Hypoxia-48h	EAS1	16.01		HUVEC-Hypoxia-48h	EAS1	15.91		HUVEC-Hypoxia-48h	ACTB	9.67	9.355		HUVEC-Hypoxia-48h	EAS1	15.93	16.8775	2.39911
HUVEC-Hypoxia-48h	EAS1	15.77		HUVEC-Hypoxia-48h	EAS1	15.83		HUVEC-Hypoxia-48h	EAS1	15.74		HUVEC-Hypoxia-48h	ACTB	9.21	9.355		HUVEC-Hypoxia-48h	EAS1	15.78	16.8775	1.93522
HUVEC-Hypoxia-48h	EAS1	15.88		HUVEC-Hypoxia-48h	EAS1	16.17		HUVEC-Hypoxia-48h	EAS1	16.19		HUVEC-Hypoxia-48h	ACTB	9.25	9.355		HUVEC-Hypoxia-48h	EAS1	16.08	16.8775	1.61608
Figure 1K
Primary hepatocytes：
Normoxia	Donor1	ACTB	17.74	17.51			Donor1	EAS1	25.23	24.28	0.607097		0.607097	0.63728	0.385553	0.432269
Hypoxia	Donor1	ACTB	17.28	17.51			Donor1	EAS1	23.33	24.28	1.64718		1.64718	1.56917	2.59368	2.31338
Normoxia	Donor2	ACTB	18.97	18.72			Donor2	EAS1	25.26	24.36	0.63728		0.51555	0.51555
Hypoxia	Donor2	ACTB	18.47	18.72			Donor2	EAS1	23.46	24.36	1.56917
													1.17757	1.23612	0.747848	0.838461
Normoxia	Donor3	ACTB	19.13	19.385			Donor3	EAS1	27.53	26.41	0.385553		3.195	3.04368	5.0309	4.4872
Hypoxia	Donor3	ACTB	19.64	19.385			Donor3	EAS1	25.29	26.41	2.59368
Normoxia	Donor4	ACTB	18.89	18.715			Donor4	EAS1	26.1	24.715	0.432269
Hypoxia	Donor4	ACTB	18.54	18.715			Donor4	EAS1	23.33	24.715	2.31338
Primary ATII cells:
Normoxia	Donor1	ACTB	15.36	15.28			Donor1	EAS1	26.44	25.495	0.549046		0.549046	0.449066	0.399149	0.837987
Hypoxia	Donor1	ACTB	15.2	15.28			Donor1	EAS1	24.55	25.495	1.82134		1.82134	2.22684	2.50533	1.19334
Normoxia	Donor2	ACTB	14.34	14.595			Donor2	EAS1	28.15	27.25	0.449066		0.558812	0.558812
Hypoxia	Donor2	ACTB	14.85	14.595			Donor2	EAS1	26.35	27.25	2.22684
													0.982524	0.803608	0.714281	1.49959
Normoxia	Donor3	ACTB	13.86	13.785			Donor3	EAS1	27.16	25.76	0.399149		3.25931	3.98496	4.48331	2.13549
Hypoxia	Donor3	ACTB	13.71	13.785			Donor3	EAS1	24.36	25.76	2.50533
Normoxia	Donor4	ACTB	15.97	15.805			Donor4	EAS1	26.43	26.01	0.837987
Hypoxia	Donor4	ACTB	15.64	15.805			Donor4	EAS1	25.59	26.01	1.19334
Primary HUVEC:
Normoxia	Donor1	ACTB	12.61	12.74			Donor1	EAS1	23.95	23.215	0.549046		0.549046	0.582367	0.752623	0.615572
Hypoxia	Donor1	ACTB	12.87	12.74			Donor1	EAS1	22.48	23.215	1.82134		1.82134	1.71713	1.32869	1.6245
Normoxia	Donor2	ACTB	13.13	13.48			Donor2	EAS1	22.37	21.94	0.582367		0.624902	0.624902
Hypoxia	Donor2	ACTB	13.83	13.48			Donor2	EAS1	21.51	21.94	1.71713
													0.878612	0.931933	1.20439	0.98507
Normoxia	Donor3	ACTB	14.94	14.925			Donor3	EAS1	25.65	25.225	0.752623		2.9146	2.74784	2.12623	2.59961
Hypoxia	Donor3	ACTB	14.91	14.925			Donor3	EAS1	24.8	25.225	1.32869
Normoxia	Donor4	ACTB	15.2	15.21			Donor4	EAS1	23.97	23.28	0.615572
Hypoxia	Donor4	ACTB	15.22	15.21			Donor4	EAS1	22.59	23.28	1.6245
Figure 2G
HepG2		Rep1				Rep2				Rep3
siNC	ACTB	13.41		siNC	ACTB	13.17		siNC	ACTB	13.11
siNC	ACTB	13.58		siNC	ACTB	13.39		siNC	ACTB	13.29
siNC	ACTB	13.49		siNC	ACTB	13.28		siNC	ACTB	13.25
siHIF1A-1	ACTB	13.18		siHIF1A-1	ACTB	13.41		siHIF1A-1	ACTB	13.4
siHIF1A-1	ACTB	13.01		siHIF1A-1	ACTB	13.24		siHIF1A-1	ACTB	13.14
siHIF1A-1	ACTB	13.19		siHIF1A-1	ACTB	13.31		siHIF1A-1	ACTB	13.28
siHIF1A-2	ACTB	12.95		siHIF1A-2	ACTB	13.2		siHIF1A-2	ACTB	13.06
siHIF1A-2	ACTB	13.01		siHIF1A-2	ACTB	13.09		siHIF1A-2	ACTB	13.23
siHIF1A-2	ACTB	13.51		siHIF1A-2	ACTB	13.39		siHIF1A-2	ACTB	13.45
														Mean						Mean
siNC	EAS1	20.59		siNC	EAS1	20.87		siNC	EAS1	20.7		siNC	ACTB	13.23	13.33			siNC	EAS1	20.72	20.8467	1.01866
siNC	EAS1	21.21		siNC	EAS1	20.98		siNC	EAS1	20.87		siNC	ACTB	13.42	13.33			siNC	EAS1	21.02	20.8467	0.943874
siNC	EAS1	20.67		siNC	EAS1	21.09		siNC	EAS1	20.64		siNC	ACTB	13.34	13.33			siNC	EAS1	20.8	20.8467	1.04006
siHIF1A-1	EAS1	21.34		siHIF1A-1	EAS1	21.67		siHIF1A-1	EAS1	21.7		siHIF1A-1	ACTB	13.33	13.33			siHIF1A-1	EAS1	21.57	20.8467	0.605696
siHIF1A-1	EAS1	21.49		siHIF1A-1	EAS1	21.27		siHIF1A-1	EAS1	21.38		siHIF1A-1	ACTB	13.13	13.33			siHIF1A-1	EAS1	21.38	20.8467	0.601513
siHIF1A-1	EAS1	21.38		siHIF1A-1	EAS1	21.52		siHIF1A-1	EAS1	21.51		siHIF1A-1	ACTB	13.26	13.33			siHIF1A-1	EAS1	21.47	20.8467	0.618423
siHIF1A-2	EAS1	21.71		siHIF1A-2	EAS1	21.69		siHIF1A-2	EAS1	21.61		siHIF1A-2	ACTB	13.07	13.33			siHIF1A-2	EAS1	21.67	20.8467	0.471937
siHIF1A-2	EAS1	21.45		siHIF1A-2	EAS1	21.33		siHIF1A-2	EAS1	21.66		siHIF1A-2	ACTB	13.11	13.33			siHIF1A-2	EAS1	21.48	20.8467	0.553504
siHIF1A-2	EAS1	21.89		siHIF1A-2	EAS1	21.52		siHIF1A-2	EAS1	21.78		siHIF1A-2	ACTB	13.45	13.33			siHIF1A-2	EAS1	21.73	20.8467	0.589134
Vector	ACTB	11.29		Vector	ACTB	11.08		Vector	ACTB	11.08
Vector	ACTB	11.01		Vector	ACTB	11.27		Vector	ACTB	11.11
Vector	ACTB	10.89		Vector	ACTB	11.23		Vector	ACTB	11
HIF1A	ACTB	11.49		HIF1A	ACTB	11.18		HIF1A	ACTB	11.02
HIF1A	ACTB	11.05		HIF1A	ACTB	11.31		HIF1A	ACTB	11.39
HIF1A	ACTB	11.6		HIF1A	ACTB	11.84		HIF1A	ACTB	11.75
														Mean						Mean
Vector	EAS1	23.01		Vector	EAS1	22.88		Vector	EAS1	22.9		Vector	ACTB	11.15	11.1067			Vector	EAS1	22.93	23.0733	1.13813
Vector	EAS1	22.95		Vector	EAS1	23.21		Vector	EAS1	23.2		Vector	ACTB	11.13	11.1067			Vector	EAS1	23.12	23.0733	0.983957
Vector	EAS1	23.31		Vector	EAS1	22.97		Vector	EAS1	23.23		Vector	ACTB	11.04	11.1067			Vector	EAS1	23.17	23.0733	0.89296
HIF1A	EAS1	22.45		HIF1A	EAS1	22.29		HIF1A	EAS1	22.16		HIF1A	ACTB	11.23	11.1067			HIF1A	EAS1	22.3	23.0733	1.86176
HIF1A	EAS1	22.43		HIF1A	EAS1	22.52		HIF1A	EAS1	22.4		HIF1A	ACTB	11.25	11.1067			HIF1A	EAS1	22.45	23.0733	1.70133
HIF1A	EAS1	22.91		HIF1A	EAS1	22.69		HIF1A	EAS1	22.77		HIF1A	ACTB	11.73	11.1067			HIF1A	EAS1	22.79	23.0733	1.87471
A549
siNC	ACTB	12.51		siNC	ACTB	12.28		siNC	ACTB	12.38
siNC	ACTB	12.01		siNC	ACTB	12.39		siNC	ACTB	12.02
siNC	ACTB	12.31		siNC	ACTB	12.42		siNC	ACTB	12.05
siHIF1A-1	ACTB	11.45		siHIF1A-1	ACTB	11.19		siHIF1A-1	ACTB	11.23
siHIF1A-1	ACTB	11.67		siHIF1A-1	ACTB	11.93		siHIF1A-1	ACTB	11.83
siHIF1A-1	ACTB	11.79		siHIF1A-1	ACTB	12.04		siHIF1A-1	ACTB	11.87
siHIF1A-2	ACTB	11.01		siHIF1A-2	ACTB	11.35		siHIF1A-2	ACTB	10.94
siHIF1A-2	ACTB	10.69		siHIF1A-2	ACTB	10.82		siHIF1A-2	ACTB	10.77
siHIF1A-2	ACTB	10.77		siHIF1A-2	ACTB	10.81		siHIF1A-2	ACTB	10.37
														Mean						Mean
siNC	EAS1	20.53		siNC	EAS1	20.21		siNC	EAS1	20.22		siNC	ACTB	12.39	12.2633			siNC	EAS1	20.32	20.33	1.09936
siNC	EAS1	20.35		siNC	EAS1	20.02		siNC	EAS1	20.2		siNC	ACTB	12.14	12.2633			siNC	EAS1	20.19	20.33	1.01162
siNC	EAS1	20.33		siNC	EAS1	20.49		siNC	EAS1	20.62		siNC	ACTB	12.26	12.2633			siNC	EAS1	20.48	20.33	0.899171
siHIF1A-1	EAS1	20.27		siHIF1A-1	EAS1	20.45		siHIF1A-1	EAS1	20.36		siHIF1A-1	ACTB	11.29	12.2633			siHIF1A-1	EAS1	20.36	20.33	0.498846
siHIF1A-1	EAS1	20.57		siHIF1A-1	EAS1	20.48		siHIF1A-1	EAS1	20.09		siHIF1A-1	ACTB	11.81	12.2633			siHIF1A-1	EAS1	20.38	20.33	0.705475
siHIF1A-1	EAS1	20.43		siHIF1A-1	EAS1	20.72		siHIF1A-1	EAS1	20.77		siHIF1A-1	ACTB	11.9	12.2633			siHIF1A-1	EAS1	20.64	20.33	0.627056
siHIF1A-2	EAS1	20.31		siHIF1A-2	EAS1	20.24		siHIF1A-2	EAS1	20.2		siHIF1A-2	ACTB	11.1	12.2633			siHIF1A-2	EAS1	20.25	20.33	0.471937
siHIF1A-2	EAS1	19.78		siHIF1A-2	EAS1	19.67		siHIF1A-2	EAS1	19.47		siHIF1A-2	ACTB	10.76	12.2633			siHIF1A-2	EAS1	19.64	20.33	0.569066
siHIF1A-2	EAS1	19.52		siHIF1A-2	EAS1	19.63		siHIF1A-2	EAS1	19.08		siHIF1A-2	ACTB	10.65	12.2633			siHIF1A-2	EAS1	19.41	20.33	0.618423
Vector	ACTB	12.27		Vector	ACTB	11.96		Vector	ACTB	11.83
Vector	ACTB	11.89		Vector	ACTB	12.04		Vector	ACTB	11.98
Vector	ACTB	11.73		Vector	ACTB	11.59		Vector	ACTB	11.54
HIF1A	ACTB	11.72		HIF1A	ACTB	11.65		HIF1A	ACTB	11.55
HIF1A	ACTB	11.41		HIF1A	ACTB	11.68		HIF1A	ACTB	11.47
HIF1A	ACTB	11.24		HIF1A	ACTB	11.01		HIF1A	ACTB	10.9
														Mean						Mean
Vector	EAS1	20.99		Vector	EAS1	21.32		Vector	EAS1	21.11		Vector	ACTB	12.02	11.87			Vector	EAS1	21.14	20.8933	0.935191
Vector	EAS1	20.81		Vector	EAS1	20.64		Vector	EAS1	20.71		Vector	ACTB	11.97	11.87			Vector	EAS1	20.72	20.8933	1.2086
Vector	EAS1	20.73		Vector	EAS1	20.96		Vector	EAS1	20.77		Vector	ACTB	11.62	11.87			Vector	EAS1	20.82	20.8933	0.884745
HIF1A	EAS1	19.89		HIF1A	EAS1	19.64		HIF1A	EAS1	19.75		HIF1A	ACTB	11.64	11.87			HIF1A	EAS1	19.76	20.8933	1.87038
HIF1A	EAS1	19.82		HIF1A	EAS1	19.75		HIF1A	EAS1	20.16		HIF1A	ACTB	11.52	11.87			HIF1A	EAS1	19.91	20.8933	1.55114
HIF1A	EAS1	19.64		HIF1A	EAS1	19.77		HIF1A	EAS1	19.21		HIF1A	ACTB	11.05	11.87			HIF1A	EAS1	19.54	20.8933	1.44727
HUVEC
siNC	ACTB	16.72		siNC	ACTB	16.59		siNC	ACTB	16.22
siNC	ACTB	16.87		siNC	ACTB	17.06		siNC	ACTB	16.98
siNC	ACTB	16.73		siNC	ACTB	16.58		siNC	ACTB	16.7
siHIF1A-1	ACTB	16.23		siHIF1A-1	ACTB	16.01		siHIF1A-1	ACTB	15.94
siHIF1A-1	ACTB	15.72		siHIF1A-1	ACTB	15.99		siHIF1A-1	ACTB	15.78
siHIF1A-1	ACTB	16.11		siHIF1A-1	ACTB	15.86		siHIF1A-1	ACTB	16
siHIF1A-2	ACTB	16.34		siHIF1A-2	ACTB	16.17		siHIF1A-2	ACTB	16.12
siHIF1A-2	ACTB	16.05		siHIF1A-2	ACTB	16.24		siHIF1A-2	ACTB	16.22
siHIF1A-2	ACTB	16.15		siHIF1A-2	ACTB	16.37		siHIF1A-2	ACTB	16.35
														Mean					Mean
siNC	EAS1	27.31		siNC	EAS1	27.06		siNC	EAS1	27.14		siNC	ACTB	16.51	16.7167		siNC	EAS1	27.17	27.2767	0.933033
siNC	EAS1	27.33		siNC	EAS1	27.19		siNC	EAS1	27.26		siNC	ACTB	16.97	16.7167		siNC	EAS1	27.26	27.2767	1.20581
siNC	EAS1	27.24		siNC	EAS1	27.56		siNC	EAS1	27.4		siNC	ACTB	16.67	16.7167		siNC	EAS1	27.4	27.2767	0.888843
siHIF1A-1	EAS1	27.98		siHIF1A-1	EAS1	28.22		siHIF1A-1	EAS1	28.28		siHIF1A-1	ACTB	16.06	16.7167		siHIF1A-1	EAS1	28.16	27.2767	0.343885
siHIF1A-1	EAS1	28.32		siHIF1A-1	EAS1	28.09		siHIF1A-1	EAS1	28.13		siHIF1A-1	ACTB	15.83	16.7167		siHIF1A-1	EAS1	28.18	27.2767	0.289172
siHIF1A-1	EAS1	28.43		siHIF1A-1	EAS1	28.32		siHIF1A-1	EAS1	28.18		siHIF1A-1	ACTB	15.99	16.7167		siHIF1A-1	EAS1	28.31	27.2767	0.295248
siHIF1A-2	EAS1	28.27		siHIF1A-2	EAS1	28.06		siHIF1A-2	EAS1	27.97		siHIF1A-2	ACTB	16.21	16.7167		siHIF1A-2	EAS1	28.1	27.2767	0.397768
siHIF1A-2	EAS1	28.05		siHIF1A-2	EAS1	27.99		siHIF1A-2	EAS1	28.02		siHIF1A-2	ACTB	16.17	16.7167		siHIF1A-2	EAS1	28.02	27.2767	0.408951
siHIF1A-2	EAS1	27.63		siHIF1A-2	EAS1	27.94		siHIF1A-2	EAS1	27.92		siHIF1A-2	ACTB	16.29	16.7167		siHIF1A-2	EAS1	27.83	27.2767	0.50698
Vector	ACTB	17.24		Vector	ACTB	17.09		Vector	ACTB	16.97
Vector	ACTB	16.89		Vector	ACTB	17.14		Vector	ACTB	17.18
Vector	ACTB	17.12		Vector	ACTB	17.23		Vector	ACTB	17.31
HIF1A	ACTB	16.15		HIF1A	ACTB	16.37		HIF1A	ACTB	16.23
HIF1A	ACTB	16.28		HIF1A	ACTB	16.17		HIF1A	ACTB	16.12
HIF1A	ACTB	16.31		HIF1A	ACTB	16.04		HIF1A	ACTB	16.01
														Mean					Mean
Vector	EAS1	27.91		Vector	EAS1	27.64		Vector	EAS1	27.91		Vector	ACTB	17.1	17.13		Vector	EAS1	27.82	27.75	0.933033
Vector	EAS1	27.58		Vector	EAS1	27.83		Vector	EAS1	27.81		Vector	ACTB	17.07	17.13		Vector	EAS1	27.74	27.75	0.965936
Vector	EAS1	27.77		Vector	EAS1	27.71		Vector	EAS1	27.59		Vector	ACTB	17.22	17.13		Vector	EAS1	27.69	27.75	1.10957
HIF1A	EAS1	25.99		HIF1A	EAS1	26.21		HIF1A	EAS1	26.37		HIF1A	ACTB	16.25	17.13		HIF1A	EAS1	26.19	27.75	1.60214
HIF1A	EAS1	26.07		HIF1A	EAS1	26.18		HIF1A	EAS1	26.23		HIF1A	ACTB	16.19	17.13		HIF1A	EAS1	26.16	27.75	1.56917
HIF1A	EAS1	26.14		HIF1A	EAS1	25.97		HIF1A	EAS1	26.01		HIF1A	ACTB	16.12	17.13		HIF1A	EAS1	26.04	27.75	1.6245
Figure 2K
siNC	Input	13.25		siNC	Input	13.42		siNC	Input	13.32
siNC	Input	13.34		siNC	Input	13.03		siNC	Input	13.08
siNC	Input	13.27		siNC	Input	13.49		siNC	Input	13.29
siNC	IgG	28.34		siNC	IgG	28.01		siNC	IgG	27.98
siNC	IgG	28.43		siNC	IgG	28.61		siNC	IgG	28.52
siNC	IgG	28.62		siNC	IgG	28.49		siNC	IgG	28.57
siNC	HIF1a	20.33		siNC	HIF1a	20.52		siNC	HIF1a	20.62
siNC	HIF1a	20.49		siNC	HIF1a	20.63		siNC	HIF1a	20.5
siNC	HIF1a	20.78		siNC	HIF1a	20.59		siNC	HIF1a	20.49
														Mean								Mean
siHIF1A	Input	12.97		siHIF1A	Input	13.22		siHIF1A	Input	13.05		siNC	Input	13.33						siHIF1A	Input	13.08
siHIF1A	Input	13.14		siHIF1A	Input	13.01		siHIF1A	Input	12.85		siNC	Input	13.15						siHIF1A	Input	13
siHIF1A	Input	13.02		siHIF1A	Input	13.15		siHIF1A	Input	13.4		siNC	Input	13.35						siHIF1A	Input	13.19
siHIF1A	IgG	28.49		siHIF1A	IgG	28.67		siHIF1A	IgG	28.46		siNC	IgG	28.11	3.55448e-05	0.00355448				siHIF1A	IgG	28.54	2.21859e-05	0.00221859
siHIF1A	IgG	28.43		siHIF1A	IgG	28.61		siHIF1A	IgG	28.52		siNC	IgG	28.52	2.3614e-05	0.0023614				siHIF1A	IgG	28.52	2.12821e-05	0.00212821
siHIF1A	IgG	28.62		siHIF1A	IgG	28.49		siHIF1A	IgG	28.45		siNC	IgG	28.56	2.63836e-05	0.00263836				siHIF1A	IgG	28.52	2.42778e-05	0.00242778
siHIF1A	HIF1a	21.82		siHIF1A	HIF1a	21.69		siHIF1A	HIF1a	21.68		siNC	HIF1a	20.49	0.00699238	0.699238				siHIF1A	HIF1a	21.73	0.00248938	0.248938
siHIF1A	HIF1a	21.77		siHIF1A	HIF1a	21.98		siHIF1A	HIF1a	22.04		siNC	HIF1a	20.54	0.00596195	0.596195				siHIF1A	HIF1a	21.93	0.00205023	0.205023
siHIF1A	HIF1a	21.64		siHIF1A	HIF1a	21.82		siHIF1A	HIF1a	21.85		siNC	HIF1a	20.62	0.00647906	0.647906				siHIF1A	HIF1a	21.77	0.00261314	0.261314
Vector	Input	14.76		Vector	Input	14.58		Vector	Input	14.64
Vector	Input	14.63		Vector	Input	14.69		Vector	Input	14.81
Vector	Input	14.85		Vector	Input	14.59		Vector	Input	14.57
Vector	IgG	27.55		Vector	IgG	27.41		Vector	IgG	27.24
Vector	IgG	27.49		Vector	IgG	27.74		Vector	IgG	27.72
Vector	IgG	27.11		Vector	IgG	26.98		Vector	IgG	27
Vector	HIF1a	20.93		Vector	HIF1a	21.14		Vector	HIF1a	21.02
Vector	HIF1a	21.05		Vector	HIF1a	21.17		Vector	HIF1a	21.47
Vector	HIF1a	21.24		Vector	HIF1a	21.13		Vector	HIF1a	21.2
														Mean								Mean
HIF1A	Input	14.45		HIF1A	Input	14.38		HIF1A	Input	14.49		Vector	Input	14.66						HIF1a	Input	14.44
HIF1A	Input	14.09		HIF1A	Input	14.13		HIF1A	Input	14.56		Vector	Input	14.71						HIF1a	Input	14.26
HIF1A	Input	14.48		HIF1A	Input	14.26		HIF1A	Input	14.4		Vector	Input	14.67						HIF1a	Input	14.38
HIF1A	IgG	27.62		HIF1A	IgG	27.53		HIF1A	IgG	27.26		Vector	IgG	27.4	0.000146177	0.0146177				HIF1a	IgG	27.47	0.000119558	0.0119558
HIF1A	IgG	27.18		HIF1A	IgG	27.21		HIF1A	IgG	27.33		Vector	IgG	27.65	0.000127254	0.0127254				HIF1a	IgG	27.24	0.000123774	0.0123774
HIF1A	IgG	27.39		HIF1A	IgG	27.48		HIF1A	IgG	27.69		Vector	IgG	27.03	0.000190226	0.0190226				HIF1a	IgG	27.52	0.000110781	0.0110781
HIF1A	HIF1a	19.44		HIF1A	HIF1a	19.27		HIF1A	HIF1a	19.28		Vector	HIF1a	21.03	0.0120904	1.20904				HIF1a	HIF1a	19.33	0.0337259	3.37259
HIF1A	HIF1a	19.39		HIF1A	HIF1a	19.53		HIF1A	HIF1a	19.49		Vector	HIF1a	21.23	0.0108964	1.08964				HIF1a	HIF1a	19.47	0.0270168	2.70168
HIF1A	HIF1a	19.72		HIF1A	HIF1a	19.64		HIF1A	HIF1a	19.59		Vector	HIF1a	21.19	0.0108964	1.08964				HIF1a	HIF1a	19.65	0.0259162	2.59162
Figure 2L
dCAS9-VP64
Vector	ACTB	10.98		Vector	ACTB	11.15		Vector	ACTB	10.87
Vector	ACTB	10.73		Vector	ACTB	11.07		Vector	ACTB	11.02
Vector	ACTB	11.25		Vector	ACTB	11.01		Vector	ACTB	10.98
sgRNA1	ACTB	11.03		sgRNA1	ACTB	11.31		sgRNA1	ACTB	11.11
sgRNA1	ACTB	11.34		sgRNA1	ACTB	11.19		sgRNA1	ACTB	11.28
sgRNA1	ACTB	11.37		sgRNA1	ACTB	11.02		sgRNA1	ACTB	11.09
sgRNA2	ACTB	11.87		sgRNA2	ACTB	11.69		sgRNA2	ACTB	11.6
sgRNA2	ACTB	11.79		sgRNA2	ACTB	11.94		sgRNA2	ACTB	11.85
sgRNA2	ACTB	11.69		sgRNA2	ACTB	11.98		sgRNA2	ACTB	11.85
														Mean					Mean
Vector	EAS1	21.52		Vector	EAS1	21.98		Vector	EAS1	21.69		Vector	ACTB	11	11.0067		Vector	EAS1	21.73	21.9667	1.17283
Vector	EAS1	21.49		Vector	EAS1	21.63		Vector	EAS1	21.47		Vector	ACTB	10.94	11.0067		Vector	EAS1	21.53	21.9667	1.29235
Vector	EAS1	22.57		Vector	EAS1	22.71		Vector	EAS1	22.64		Vector	ACTB	11.08	11.0067		Vector	EAS1	22.64	21.9667	0.659754
sgRNA1	EAS1	19.98		sgRNA1	EAS1	20.14		sgRNA1	EAS1	20.18		sgRNA1	ACTB	11.15	11.0067		sgRNA1	EAS1	20.1	21.9667	4.02782
sgRNA1	EAS1	20.01		sgRNA1	EAS1	19.95		sgRNA1	EAS1	20.04		sgRNA1	ACTB	11.27	11.0067		sgRNA1	EAS1	20	21.9667	4.69134
sgRNA1	EAS1	20.03		sgRNA1	EAS1	20.44		sgRNA1	EAS1	20.52		sgRNA1	ACTB	11.16	11.0067		sgRNA1	EAS1	20.33	21.9667	3.45815
sgRNA2	EAS1	19.49		sgRNA2	EAS1	19.58		sgRNA2	EAS1	19.7		sgRNA2	ACTB	11.72	11.0067		sgRNA2	EAS1	19.59	21.9667	8.51496
sgRNA2	EAS1	19.36		sgRNA2	EAS1	19.53		sgRNA2	EAS1	19.49		sgRNA2	ACTB	11.86	11.0067		sgRNA2	EAS1	19.46	21.9667	10.2674
sgRNA2	EAS1	19.33		sgRNA2	EAS1	19.49		sgRNA2	EAS1	19.53		sgRNA2	ACTB	11.84	11.0067		sgRNA2	EAS1	19.45	21.9667	10.1965
dCAS9-KRAB
Vector	ACTB	10.96		Vector	ACTB	11.35		Vector	ACTB	10.99
Vector	ACTB	11.24		Vector	ACTB	11.01		Vector	ACTB	10.99
Vector	ACTB	11.03		Vector	ACTB	11.42		Vector	ACTB	11.18
sgRNA1	ACTB	11.57		sgRNA1	ACTB	11.99		sgRNA1	ACTB	12.02
sgRNA1	ACTB	12.17		sgRNA1	ACTB	11.89		sgRNA1	ACTB	11.64
sgRNA1	ACTB	11.89		sgRNA1	ACTB	12.03		sgRNA1	ACTB	11.96
sgRNA2	ACTB	12.13		sgRNA2	ACTB	12.28		sgRNA2	ACTB	12.07
sgRNA2	ACTB	12.05		sgRNA2	ACTB	12.37		sgRNA2	ACTB	12.24
sgRNA2	ACTB	12.22		sgRNA2	ACTB	12.63		sgRNA2	ACTB	12.68
														Mean					Mean
Vector	EAS1	21.38		Vector	EAS1	21.01		Vector	EAS1	20.94		Vector	ACTB	11.1	11.13		Vector	EAS1	21.11	21.31	1.12506
Vector	EAS1	21.32		Vector	EAS1	21.69		Vector	EAS1	21.58		Vector	ACTB	11.08	11.13		Vector	EAS1	21.53	21.31	0.82932
Vector	EAS1	21.07		Vector	EAS1	21.44		Vector	EAS1	21.36		Vector	ACTB	11.21	11.13		Vector	EAS1	21.29	21.31	1.07177
sgRNA1	EAS1	23.45		sgRNA1	EAS1	23.02		sgRNA1	EAS1	23.16		sgRNA1	ACTB	11.86	11.13		sgRNA1	EAS1	23.21	21.31	0.444421
sgRNA1	EAS1	23.32		sgRNA1	EAS1	23.41		sgRNA1	EAS1	23.26		sgRNA1	ACTB	11.9	11.13		sgRNA1	EAS1	23.33	21.31	0.420448
sgRNA1	EAS1	23.69		sgRNA1	EAS1	23.59		sgRNA1	EAS1	23.46		sgRNA1	ACTB	11.96	11.13		sgRNA1	EAS1	23.58	21.31	0.368567
sgRNA2	EAS1	23.68		sgRNA2	EAS1	23.56		sgRNA2	EAS1	23.5		sgRNA2	ACTB	12.16	11.13		sgRNA2	EAS1	23.58	21.31	0.423373
sgRNA2	EAS1	23.49		sgRNA2	EAS1	23.66		sgRNA2	EAS1	23.59		sgRNA2	ACTB	12.22	11.13		sgRNA2	EAS1	23.58	21.31	0.441351
sgRNA2	EAS1	23.01		sgRNA2	EAS1	23.09		sgRNA2	EAS1	23.35		sgRNA2	ACTB	12.51	11.13		sgRNA2	EAS1	23.15	21.31	0.726986
Figure 3J and K
HepG2
shNC	ACTB	11.72		shNC	ACTB	11.54		shNC	ACTB	11.63
shNC	ACTB	11.29		shNC	ACTB	11.57		shNC	ACTB	11.22
shNC	ACTB	10.98		shNC	ACTB	11.15		shNC	ACTB	10.99
shNC	ACTB	11.69		shNC	ACTB	11.42		shNC	ACTB	11.63
shEAS1-1	ACTB	12.38		shEAS1-1	ACTB	12.33		shEAS1-1	ACTB	12.4
shEAS1-1	ACTB	12.14		shEAS1-1	ACTB	12.59		shEAS1-1	ACTB	12.29
shEAS1-1	ACTB	12.37		shEAS1-1	ACTB	12.41		shEAS1-1	ACTB	12.45
shEAS1-1	ACTB	12.29		shEAS1-1	ACTB	12.44		shEAS1-1	ACTB	12.41
shEAS1-2	ACTB	12.03		shEAS1-2	ACTB	12.25		shEAS1-2	ACTB	12.26
shEAS1-2	ACTB	12.19		shEAS1-2	ACTB	12.53		shEAS1-2	ACTB	12.36
shEAS1-2	ACTB	12.54		shEAS1-2	ACTB	12.41		shEAS1-2	ACTB	12.37
shEAS1-2	ACTB	12.62		shEAS1-2	ACTB	12.47		shEAS1-2	ACTB	12.41
														Mean						Mean
shNC	EAS1	17.93		shNC	EAS1	17.62		shNC	EAS1	17.88		shNC	ACTB	11.63	11.4025			shNC	EAS1	17.81	17.9925	1.02869	1.02178
shNC	EAS1	18.17		shNC	EAS1	17.99		shNC	EAS1	18.08		shNC	ACTB	11.36	11.4025			shNC	EAS1	18.08	17.9925	0.913831
shNC	EAS1	17.94		shNC	EAS1	18.13		shNC	EAS1	18.02		shNC	ACTB	11.04	11.4025			shNC	EAS1	18.03	17.9925	1.05786
shNC	EAS1	18.02		shNC	EAS1	17.91		shNC	EAS1	18.22		shNC	ACTB	11.58	11.4025			shNC	EAS1	18.05	17.9925	1.08673
shEAS1-1	EAS1	19.74		shEAS1-1	EAS1	19.99		shEAS1-1	EAS1	19.94		shEAS1-1	ACTB	12.37	11.4025			shEAS1-1	EAS1	19.89	17.9925	0.524858	0.522638
shEAS1-1	EAS1	20.01		shEAS1-1	EAS1	20.28		shEAS1-1	EAS1	20.19		shEAS1-1	ACTB	12.34	11.4025			shEAS1-1	EAS1	20.16	17.9925	0.426317
shEAS1-1	EAS1	19.59		shEAS1-1	EAS1	19.42		shEAS1-1	EAS1	19.49		shEAS1-1	ACTB	12.41	11.4025			shEAS1-1	EAS1	19.5	17.9925	0.707107
shEAS1-1	EAS1	20.08		shEAS1-1	EAS1	20.31		shEAS1-1	EAS1	20.15		shEAS1-1	ACTB	12.38	11.4025			shEAS1-1	EAS1	20.18	17.9925	0.432269
shEAS1-2	EAS1	19.87		shEAS1-2	EAS1	19.59		shEAS1-2	EAS1	19.55		shEAS1-2	ACTB	12.18	11.4025			shEAS1-2	EAS1	19.67	17.9925	0.535887	0.534987
shEAS1-2	EAS1	19.82		shEAS1-2	EAS1	19.69		shEAS1-2	EAS1	20.07		shEAS1-2	ACTB	12.36	11.4025			shEAS1-2	EAS1	19.86	17.9925	0.532185
shEAS1-2	EAS1	19.84		shEAS1-2	EAS1	20.03		shEAS1-2	EAS1	19.98		shEAS1-2	ACTB	12.44	11.4025			shEAS1-2	EAS1	19.95	17.9925	0.528509
shEAS1-2	EAS1	20.21		shEAS1-2	EAS1	19.85		shEAS1-2	EAS1	19.85		shEAS1-2	ACTB	12.5	11.4025			shEAS1-2	EAS1	19.97	17.9925	0.543367
														Mean						Mean
shNC	ACE2-2	26.45		shNC	ACE2-2	26.27		shNC	ACE2-2	26.18		shNC	ACTB	11.63	11.4025			shNC	ACE2-2	26.3	26.2775	1.15269	1.01429
shNC	ACE2-2	26.13		shNC	ACE2-2	26.44		shNC	ACE2-2	26.15		shNC	ACTB	11.36	11.4025			shNC	ACE2-2	26.24	26.2775	0.99654
shNC	ACE2-2	26.19		shNC	ACE2-2	26.52		shNC	ACE2-2	26.25		shNC	ACTB	11.04	11.4025			shNC	ACE2-2	26.32	26.2775	0.755236
shNC	ACE2-2	26.35		shNC	ACE2-2	26.48		shNC	ACE2-2	25.92		shNC	ACTB	11.58	11.4025			shNC	ACE2-2	26.25	26.2775	1.15269
shEAS1-1	ACE2-2	26.01		shEAS1-1	ACE2-2	26.29		shEAS1-1	ACE2-2	26.21		shEAS1-1	ACTB	12.37	11.4025			shEAS1-1	ACE2-2	26.17	26.2775	2.10672	2.48463
shEAS1-1	ACE2-2	26.47		shEAS1-1	ACE2-2	26.22		shEAS1-1	ACE2-2	26.36		shEAS1-1	ACTB	12.34	11.4025			shEAS1-1	ACE2-2	26.35	26.2775	1.82134
shEAS1-1	ACE2-2	25.39		shEAS1-1	ACE2-2	25.51		shEAS1-1	ACE2-2	25.57		shEAS1-1	ACTB	12.41	11.4025			shEAS1-1	ACE2-2	25.49	26.2775	3.47015
shEAS1-1	ACE2-2	26.04		shEAS1-1	ACE2-2	25.87		shEAS1-1	ACE2-2	25.82		shEAS1-1	ACTB	12.38	11.4025			shEAS1-1	ACE2-2	25.91	26.2775	2.5403
shEAS1-2	ACE2-2	26.37		shEAS1-2	ACE2-2	26.11		shEAS1-2	ACE2-2	26.12		shEAS1-2	ACTB	12.18	11.4025			shEAS1-2	ACE2-2	26.2	26.2775	1.80876	1.9701
shEAS1-2	ACE2-2	26.04		shEAS1-2	ACE2-2	26.28		shEAS1-2	ACE2-2	26.22		shEAS1-2	ACTB	12.36	11.4025			shEAS1-2	ACE2-2	26.18	26.2775	2.07772
shEAS1-2	ACE2-2	26.33		shEAS1-2	ACE2-2	26.14		shEAS1-2	ACE2-2	26.22		shEAS1-2	ACTB	12.44	11.4025			shEAS1-2	ACE2-2	26.23	26.2775	2.12138
shEAS1-2	ACE2-2	26.58		shEAS1-2	ACE2-2	26.49		shEAS1-2	ACE2-2	26.34		shEAS1-2	ACTB	12.5	11.4025			shEAS1-2	ACE2-2	26.47	26.2775	1.87254
Vector	ACTB	12.16		Vector	ACTB	11.97		Vector	ACTB	12.02
Vector	ACTB	11.85		Vector	ACTB	11.99		Vector	ACTB	12.28
Vector	ACTB	12.14		Vector	ACTB	12.33		Vector	ACTB	12.22
Vector	ACTB	12.41		Vector	ACTB	12.1		Vector	ACTB	12.09
EAS1	ACTB	11.94		EAS1	ACTB	11.74		EAS1	ACTB	11.9
EAS1	ACTB	11.62		EAS1	ACTB	11.83		EAS1	ACTB	11.86
EAS1	ACTB	11.39		EAS1	ACTB	11.54		EAS1	ACTB	11.45
EAS1	ACTB	11.78		EAS1	ACTB	12.01		EAS1	ACTB	12.18
Vector	EAS1	17.61		Vector	EAS1	17.82		Vector	EAS1	17.94		Vector	ACTB	12.05	12.13			Vector	EAS1	17.79	17.8375	0.977725	1.00068
Vector	EAS1	17.45		Vector	EAS1	17.83		Vector	EAS1	17.73		Vector	ACTB	12.04	12.13			Vector	EAS1	17.67	17.8375	1.05519
Vector	EAS1	18.01		Vector	EAS1	17.88		Vector	EAS1	17.87		Vector	ACTB	12.23	12.13			Vector	EAS1	17.92	17.8375	1.0122
Vector	EAS1	17.79		Vector	EAS1	17.99		Vector	EAS1	18.13		Vector	ACTB	12.2	12.13			Vector	EAS1	17.97	17.8375	0.957603
EAS1	EAS1	9.14		EAS1	EAS1	9.31		EAS1	EAS1	9.39		EAS1	ACTB	11.86	12.13			EAS1	EAS1	9.28	17.8375	312.454	319.022
EAS1	EAS1	8.98		EAS1	EAS1	9.04		EAS1	EAS1	9.07		EAS1	ACTB	11.77	12.13			EAS1	EAS1	9.03	17.8375	349.101
EAS1	EAS1	8.89		EAS1	EAS1	9.17		EAS1	EAS1	9.06		EAS1	ACTB	11.46	12.13			EAS1	EAS1	9.04	17.8375	279.654
EAS1	EAS1	9.48		EAS1	EAS1	9.2		EAS1	EAS1	9.25		EAS1	ACTB	11.99	12.13			EAS1	EAS1	9.31	17.8375	334.88
Vector	ACE2	25.82		Vector	ACE2	26.01		Vector	ACE2	26.02		Vector	ACTB	12.05	12.13			Vector	ACE2	25.95	26.04	1.00696	1.00581
Vector	ACE2	25.87		Vector	ACE2	25.69		Vector	ACE2	25.66		Vector	ACTB	12.04	12.13			Vector	ACE2	25.74	26.04	1.15669
Vector	ACE2	26.34		Vector	ACE2	26.07		Vector	ACE2	25.98		Vector	ACTB	12.23	12.13			Vector	ACE2	26.13	26.04	1.00696
Vector	ACE2	26.31		Vector	ACE2	26.27		Vector	ACE2	26.44		Vector	ACTB	12.2	12.13			Vector	ACE2	26.34	26.04	0.852635
EAS1	ACE2	27.12		EAS1	ACE2	27.38		EAS1	ACE2	27.28		EAS1	ACTB	11.86	12.13			EAS1	ACE2	27.26	26.04	0.356013	0.323984
EAS1	ACE2	27.09		EAS1	ACE2	27.22		EAS1	ACE2	27.2		EAS1	ACTB	11.77	12.13			EAS1	ACE2	27.17	26.04	0.356013
EAS1	ACE2	27.42		EAS1	ACE2	27.31		EAS1	ACE2	27.35		EAS1	ACTB	11.46	12.13			EAS1	ACE2	27.36	26.04	0.251739
EAS1	ACE2	27.51		EAS1	ACE2	27.48		EAS1	ACE2	27.48		EAS1	ACTB	11.99	12.13			EAS1	ACE2	27.49	26.04	0.332171
A549
shNC	ACTB	12.51		shNC	ACTB	12.39		shNC	ACTB	12.51
shNC	ACTB	12.67		shNC	ACTB	12.71		shNC	ACTB	12.42
shNC	ACTB	12.34		shNC	ACTB	12.68		shNC	ACTB	12.51
shNC	ACTB	12.27		shNC	ACTB	12.36		shNC	ACTB	12.09
shEAS1-1	ACTB	11.49		shEAS1-1	ACTB	11.73		shEAS1-1	ACTB	11.7
shEAS1-1	ACTB	11.69		shEAS1-1	ACTB	11.43		shEAS1-1	ACTB	11.65
shEAS1-1	ACTB	12.13		shEAS1-1	ACTB	11.92		shEAS1-1	ACTB	11.95
shEAS1-1	ACTB	11.18		shEAS1-1	ACTB	11.32		shEAS1-1	ACTB	11.46
shEAS1-2	ACTB	12.04		shEAS1-2	ACTB	12.23		shEAS1-2	ACTB	12.09
shEAS1-2	ACTB	11.82		shEAS1-2	ACTB	12.07		shEAS1-2	ACTB	11.96
shEAS1-2	ACTB	12.45		shEAS1-2	ACTB	12.06		shEAS1-2	ACTB	12.18
shEAS1-2	ACTB	12.05		shEAS1-2	ACTB	12.4		shEAS1-2	ACTB	12.3
shNC	EAS1	19.98		shNC	EAS1	19.74		shNC	EAS1	19.89		shNC	ACTB	12.47	12.455		shNC	EAS1	19.87	19.8825	1.01924	1.01492
shNC	EAS1	19.71		shNC	EAS1	19.75		shNC	EAS1	19.91		shNC	ACTB	12.6	12.455		shNC	EAS1	19.79	19.8825	1.17895
shNC	EAS1	19.88		shNC	EAS1	19.91		shNC	EAS1	19.55		shNC	ACTB	12.51	12.455		shNC	EAS1	19.78	19.8825	1.11535
shNC	EAS1	20.21		shNC	EAS1	20.01		shNC	EAS1	20.05		shNC	ACTB	12.24	12.455		shNC	EAS1	20.09	19.8825	0.746131
shEAS1-1	EAS1	21.11		shEAS1-1	EAS1	20.78		shEAS1-1	EAS1	21.08		shEAS1-1	ACTB	11.64	12.455		shEAS1-1	EAS1	20.99	19.8825	0.263797	0.291901
shEAS1-1	EAS1	20.61		shEAS1-1	EAS1	20.82		shEAS1-1	EAS1	20.79		shEAS1-1	ACTB	11.59	12.455		shEAS1-1	EAS1	20.74	19.8825	0.303023
shEAS1-1	EAS1	20.98		shEAS1-1	EAS1	20.92		shEAS1-1	EAS1	20.89		shEAS1-1	ACTB	12	12.455		shEAS1-1	EAS1	20.93	19.8825	0.352941
shEAS1-1	EAS1	20.81		shEAS1-1	EAS1	20.77		shEAS1-1	EAS1	20.7		shEAS1-1	ACTB	11.32	12.455		shEAS1-1	EAS1	20.76	19.8825	0.247843
shEAS1-2	EAS1	21.43		shEAS1-2	EAS1	21.19		shEAS1-2	EAS1	21.16		shEAS1-2	ACTB	12.12	12.455		shEAS1-2	EAS1	21.26	19.8825	0.305131	0.298247
shEAS1-2	EAS1	21.02		shEAS1-2	EAS1	21.33		shEAS1-2	EAS1	21.01		shEAS1-2	ACTB	11.95	12.455		shEAS1-2	EAS1	21.12	19.8825	0.298851
shEAS1-2	EAS1	21.38		shEAS1-2	EAS1	21.19		shEAS1-2	EAS1	21.24		shEAS1-2	ACTB	12.23	12.455		shEAS1-2	EAS1	21.27	19.8825	0.327031
shEAS1-2	EAS1	21.76		shEAS1-2	EAS1	21.53		shEAS1-2	EAS1	21.54		shEAS1-2	ACTB	12.25	12.455		shEAS1-2	EAS1	21.61	19.8825	0.261975
shNC	ACE2	26.43		shNC	ACE2	26.18		shNC	ACE2	26.26		shNC	ACTB	12.47	12.455		shNC	ACE2	26.29	26.3	1.01748	1.00534
shNC	ACE2	26.37		shNC	ACE2	26.19		shNC	ACE2	26.16		shNC	ACTB	12.6	12.455		shNC	ACE2	26.24	26.3	1.15269
shNC	ACE2	26.44		shNC	ACE2	26.24		shNC	ACE2	26.43		shNC	ACTB	12.51	12.455		shNC	ACE2	26.37	26.3	0.989657
shNC	ACE2	26.43		shNC	ACE2	26.25		shNC	ACE2	26.22		shNC	ACTB	12.24	12.455		shNC	ACE2	26.3	26.3	0.861546
shEAS1-1	ACE2	24.52		shEAS1-1	ACE2	24.46		shEAS1-1	ACE2	24.34		shEAS1-1	ACTB	11.64	12.455		shEAS1-1	ACE2	24.44	26.3	2.06337	1.80794
shEAS1-1	ACE2	24.78		shEAS1-1	ACE2	24.98		shEAS1-1	ACE2	24.88		shEAS1-1	ACTB	11.59	12.455		shEAS1-1	ACE2	24.88	26.3	1.46917
shEAS1-1	ACE2	24.69		shEAS1-1	ACE2	24.93		shEAS1-1	ACE2	25.02		shEAS1-1	ACTB	12	12.455		shEAS1-1	ACE2	24.88	26.3	1.95206
shEAS1-1	ACE2	24.18		shEAS1-1	ACE2	24.52		shEAS1-1	ACE2	24.38		shEAS1-1	ACTB	11.32	12.455		shEAS1-1	ACE2	24.36	26.3	1.74715
shEAS1-2	ACE2	25.33		shEAS1-2	ACE2	25.09		shEAS1-2	ACE2	25.03		shEAS1-2	ACTB	12.12	12.455		shEAS1-2	ACE2	25.15	26.3	1.7593	1.59633
shEAS1-2	ACE2	25.15		shEAS1-2	ACE2	25.34		shEAS1-2	ACE2	25.26		shEAS1-2	ACTB	11.95	12.455		shEAS1-2	ACE2	25.25	26.3	1.45902
shEAS1-2	ACE2	25.49		shEAS1-2	ACE2	25.27		shEAS1-2	ACE2	25.2		shEAS1-2	ACTB	12.23	12.455		shEAS1-2	ACE2	25.32	26.3	1.68763
shEAS1-2	ACE2	25.5		shEAS1-2	ACE2	25.64		shEAS1-2	ACE2	25.45		shEAS1-2	ACTB	12.25	12.455		shEAS1-2	ACE2	25.53	26.3	1.47939
Vector	ACTB	11.93		Vector	ACTB	11.74		Vector	ACTB	11.85
Vector	ACTB	11.78		Vector	ACTB	12.01		Vector	ACTB	11.85
Vector	ACTB	12.05		Vector	ACTB	11.99		Vector	ACTB	12.02
Vector	ACTB	12.32		Vector	ACTB	12.09		Vector	ACTB	11.98
EAS1	ACTB	12.47		EAS1	ACTB	12.52		EAS1	ACTB	12.69
EAS1	ACTB	12.23		EAS1	ACTB	12.41		EAS1	ACTB	12.38
EAS1	ACTB	12.01		EAS1	ACTB	12.1		EAS1	ACTB	11.98
EAS1	ACTB	11.99		EAS1	ACTB	12.23		EAS1	ACTB	12.23
Vector	EAS1	19.98		Vector	EAS1	20.19		Vector	EAS1	19.95		Vector	ACTB	11.84	11.9675		Vector	EAS1	20.04	20.1475	0.986233	1.00177
Vector	EAS1	20.02		Vector	EAS1	20.31		Vector	EAS1	20.12		Vector	ACTB	11.88	11.9675		Vector	EAS1	20.15	20.1475	0.939523
Vector	EAS1	20.13		Vector	EAS1	20.32		Vector	EAS1	20.24		Vector	ACTB	12.02	11.9675		Vector	EAS1	20.23	20.1475	0.97942
Vector	EAS1	20.01		Vector	EAS1	20.28		Vector	EAS1	20.22		Vector	ACTB	12.13	11.9675		Vector	EAS1	20.17	20.1475	1.10191
EAS1	EAS1	12.77		EAS1	EAS1	12.96		EAS1	EAS1	12.94		EAS1	ACTB	12.56	11.9675		EAS1	EAS1	12.89	20.1475	230.72	193.84
EAS1	EAS1	13.04		EAS1	EAS1	12.86		EAS1	EAS1	12.95		EAS1	ACTB	12.34	11.9675		EAS1	EAS1	12.95	20.1475	190.019
EAS1	EAS1	12.62		EAS1	EAS1	12.86		EAS1	EAS1	12.8		EAS1	ACTB	12.03	11.9675		EAS1	EAS1	12.76	20.1475	174.853
EAS1	EAS1	12.94		EAS1	EAS1	12.88		EAS1	EAS1	12.7		EAS1	ACTB	12.15	11.9675		EAS1	EAS1	12.84	20.1475	179.769
Vector	ACE2	26.92		Vector	ACE2	26.73		Vector	ACE2	26.96		Vector	ACTB	11.84	11.9675		Vector	ACE2	26.87	26.7675	0.852635	1.01178
Vector	ACE2	26.49		Vector	ACE2	26.64		Vector	ACE2	26.55		Vector	ACTB	11.88	11.9675		Vector	ACE2	26.56	26.7675	1.08673
Vector	ACE2	26.89		Vector	ACE2	27.11		Vector	ACE2	27.03		Vector	ACTB	12.02	11.9675		Vector	ACE2	27.01	26.7675	0.876606
Vector	ACE2	26.54		Vector	ACE2	26.78		Vector	ACE2	26.57		Vector	ACTB	12.13	11.9675		Vector	ACE2	26.63	26.7675	1.23114
EAS1	ACE2	27.91		EAS1	ACE2	27.84		EAS1	ACE2	27.92		EAS1	ACTB	12.56	11.9675		EAS1	ACE2	27.89	26.7675	0.692555	0.609787
EAS1	ACE2	27.86		EAS1	ACE2	27.75		EAS1	ACE2	27.61		EAS1	ACTB	12.34	11.9675		EAS1	ACE2	27.74	26.7675	0.659754
EAS1	ACE2	27.62		EAS1	ACE2	27.73		EAS1	ACE2	27.72		EAS1	ACTB	12.03	11.9675		EAS1	ACE2	27.69	26.7675	0.550953
EAS1	ACE2	27.79		EAS1	ACE2	27.92		EAS1	ACE2	27.84		EAS1	ACTB	12.15	11.9675		EAS1	ACE2	27.85	26.7675	0.535887
HUVEC
shNC	ACTB	13.03		shNC	ACTB	12.89		shNC	ACTB	12.84
shNC	ACTB	13.01		shNC	ACTB	13.24		shNC	ACTB	13.17
shNC	ACTB	12.95		shNC	ACTB	12.76		shNC	ACTB	12.81
shEAS1-1	ACTB	12.54		shEAS1-1	ACTB	12.78		shEAS1-1	ACTB	12.69
shEAS1-1	ACTB	12.65		shEAS1-1	ACTB	12.48		shEAS1-1	ACTB	12.52
shEAS1-1	ACTB	12.63		shEAS1-1	ACTB	12.51		shEAS1-1	ACTB	12.21
shEAS1-2	ACTB	12.01		shEAS1-2	ACTB	12.43		shEAS1-2	ACTB	12.16
shEAS1-2	ACTB	12.54		shEAS1-2	ACTB	12.38		shEAS1-2	ACTB	12.19
shEAS1-2	ACTB	12.32		shEAS1-2	ACTB	12.44		shEAS1-2	ACTB	12.35
shNC	EAS1	19.43		shNC	EAS1	19.19		shNC	EAS1	19.22
shNC	EAS1	19.34		shNC	EAS1	19.41		shNC	EAS1	19.3
shNC	EAS1	19.58		shNC	EAS1	19.77		shNC	EAS1	19.66
shEAS1-1	EAS1	20.74		shEAS1-1	EAS1	20.59		shEAS1-1	EAS1	20.68
shEAS1-1	EAS1	20.56		shEAS1-1	EAS1	20.72		shEAS1-1	EAS1	20.67
shEAS1-1	EAS1	20.51		shEAS1-1	EAS1	20.79		shEAS1-1	EAS1	20.65
shEAS1-2	EAS1	20.43		shEAS1-2	EAS1	20.22		shEAS1-2	EAS1	20.31
shEAS1-2	EAS1	20.2		shEAS1-2	EAS1	20.37		shEAS1-2	EAS1	20.63
shEAS1-2	EAS1	20.59		shEAS1-2	EAS1	20.72		shEAS1-2	EAS1	20.52
shNC	ACE2	27.91		shNC	ACE2	27.77		shNC	ACE2	27.99		ACTB	12.92	12.9667		shNC	EAS1	19.28	19.4333	1.07674		shNC	ACE2	27.89	28.07	1.09682
shNC	ACE2	28.34		shNC	ACE2	28.18		shNC	ACE2	28.26		ACTB	13.14	12.9667		shNC	EAS1	19.35	19.4333	1.19472		shNC	ACE2	28.26	28.07	0.988514
shNC	ACE2	27.92		shNC	ACE2	28.14		shNC	ACE2	28.12		ACTB	12.84	12.9667		shNC	EAS1	19.67	19.4333	0.777366		shNC	ACE2	28.06	28.07	0.922316
shEAS1-1	ACE2	26.88		shEAS1-1	ACE2	26.93		shEAS1-1	ACE2	27.19		ACTB	12.67	12.9667		shEAS1-1	EAS1	20.67	19.4333	0.345478		shEAS1-1	ACE2	27	28.07	1.70921
shEAS1-1	ACE2	27.01		shEAS1-1	ACE2	27.11		shEAS1-1	ACE2	27.15		ACTB	12.55	12.9667		shEAS1-1	EAS1	20.65	19.4333	0.322343		shEAS1-1	ACE2	27.09	28.07	1.47768
shEAS1-1	ACE2	26.73		shEAS1-1	ACE2	26.92		shEAS1-1	ACE2	27.02		ACTB	12.45	12.9667		shEAS1-1	EAS1	20.65	19.4333	0.300756		shEAS1-1	ACE2	26.89	28.07	1.58374
shEAS1-2	ACE2	26.64		shEAS1-2	ACE2	26.59		shEAS1-2	ACE2	26.75		ACTB	12.2	12.9667		shEAS1-2	EAS1	20.32	19.4333	0.317905		shEAS1-2	ACE2	26.66	28.07	1.56193
shEAS1-2	ACE2	26.78		shEAS1-2	ACE2	26.94		shEAS1-2	ACE2	26.92		ACTB	12.37	12.9667		shEAS1-2	EAS1	20.4	19.4333	0.338368		shEAS1-2	ACE2	26.88	28.07	1.50873
shEAS1-2	ACE2	26.85		shEAS1-2	ACE2	26.91		shEAS1-2	ACE2	26.49		ACTB	12.37	12.9667		shEAS1-2	EAS1	20.61	19.4333	0.292532		shEAS1-2	ACE2	26.75	28.07	1.65099
Vector	ACTB	10.22		Vector	ACTB	10.39		Vector	ACTB	10.14
Vector	ACTB	10.53		Vector	ACTB	10.46		Vector	ACTB	10.63
Vector	ACTB	10.81		Vector	ACTB	10.79		Vector	ACTB	10.65
EAS1	ACTB	10.42		EAS1	ACTB	10.53		EAS1	ACTB	10.58
EAS1	ACTB	10.69		EAS1	ACTB	10.73		EAS1	ACTB	11.16
EAS1	ACTB	10.82		EAS1	ACTB	11.03		EAS1	ACTB	10.91
Vector	EAS1	18.62		Vector	EAS1	18.56		Vector	EAS1	18.53
Vector	EAS1	19.03		Vector	EAS1	18.94		Vector	EAS1	18.88
Vector	EAS1	18.21		Vector	EAS1	18.54		Vector	EAS1	18.45
EAS1	EAS1	14.78		EAS1	EAS1	15.1		EAS1	EAS1	14.91
EAS1	EAS1	14.69		EAS1	EAS1	14.82		EAS1	EAS1	14.77
EAS1	EAS1	15.01		EAS1	EAS1	15.06		EAS1	EAS1	15.14
Vector	ACE2	25.74		Vector	ACE2	25.89		Vector	ACE2	26.04		Vector	ACTB	10.25	10.5133		Vector	EAS1	18.57	18.64	0.874583		Vector	ACE2	25.89	25.86	0.816014
Vector	ACE2	25.93		Vector	ACE2	25.72		Vector	ACE2	25.69		Vector	ACTB	10.54	10.5133		Vector	EAS1	18.95	18.64	0.82169		Vector	ACE2	25.78	25.86	1.07674
Vector	ACE2	25.84		Vector	ACE2	26.01		Vector	ACE2	25.88		Vector	ACTB	10.75	10.5133		Vector	EAS1	18.4	18.64	1.39152		Vector	ACE2	25.91	25.86	1.13813
EAS1	ACE2	26.27		EAS1	ACE2	26.62		EAS1	ACE2	26.52		EAS1	ACTB	10.51	10.5133		EAS1	EAS1	14.93	18.64	13.0562		EAS1	ACE2	26.47	25.86	0.653685
EAS1	ACE2	26.91		EAS1	ACE2	27.22		EAS1	ACE2	27.29		EAS1	ACTB	10.86	10.5133		EAS1	EAS1	14.76	18.64	18.7221		EAS1	ACE2	27.14	25.86	0.523647
EAS1	ACE2	27.28		EAS1	ACE2	26.98		EAS1	ACE2	27.01		EAS1	ACTB	10.92	10.5133		EAS1	EAS1	15.07	18.64	15.7433		EAS1	ACE2	27.09	25.86	0.565135
Figure 3L
AML12
AML12-LV-Vector	Actb	13.77		AML12-LV-Vector	Actb	13.59		AML12-LV-Vector	Actb	13.5
AML12-LV-Vector	Actb	13.71		AML12-LV-Vector	Actb	13.82		AML12-LV-Vector	Actb	13.66
AML12-LV-Vector	Actb	13.45		AML12-LV-Vector	Actb	13.29		AML12-LV-Vector	Actb	13.4
AML12-LV-Vector	Actb	13.44		AML12-LV-Vector	Actb	13.51		AML12-LV-Vector	Actb	13.61
AML12-LV-EAS1	Actb	13.26		AML12-LV-EAS1	Actb	13.08		AML12-LV-EAS1	Actb	12.99
AML12-LV-EAS1	Actb	12.92		AML12-LV-EAS1	Actb	13.11		AML12-LV-EAS1	Actb	13.06
AML12-LV-EAS1	Actb	13.02		AML12-LV-EAS1	Actb	13.33		AML12-LV-EAS1	Actb	13.31
AML12-LV-EAS1	Actb	12.98		AML12-LV-EAS1	Actb	13.14		AML12-LV-EAS1	Actb	13.06
AML12-LV-Vector	EAS1	31.34		AML12-LV-Vector	EAS1	31.69		AML12-LV-Vector	EAS1	31.56
AML12-LV-Vector	EAS1	33.48		AML12-LV-Vector	EAS1	33.29		AML12-LV-Vector	EAS1	33.31
AML12-LV-Vector	EAS1	32.24		AML12-LV-Vector	EAS1	32.45		AML12-LV-Vector	EAS1	32.48
AML12-LV-Vector	EAS1	35.47		AML12-LV-Vector	EAS1	35.21		AML12-LV-Vector	EAS1	35.4
AML12-LV-EAS1	EAS1	18.39		AML12-LV-EAS1	EAS1	18.46		AML12-LV-EAS1	EAS1	18.5
AML12-LV-EAS1	EAS1	18.65		AML12-LV-EAS1	EAS1	18.92		AML12-LV-EAS1	EAS1	18.59
AML12-LV-EAS1	EAS1	18.49		AML12-LV-EAS1	EAS1	18.67		AML12-LV-EAS1	EAS1	18.52
AML12-LV-EAS1	EAS1	18.18		AML12-LV-EAS1	EAS1	18.36		AML12-LV-EAS1	EAS1	18.39
LLC-AAV-Vector	Actb	13.95		LLC-AAV-Vector	Actb	14.16		LLC-AAV-Vector	Actb	13.98
LLC-AAV-Vector	Actb	14.21		LLC-AAV-Vector	Actb	14.01		LLC-AAV-Vector	Actb	13.87
LLC-AAV-Vector	Actb	14.17		LLC-AAV-Vector	Actb	13.94		LLC-AAV-Vector	Actb	13.89
LLC-AAV-Vector	Actb	13.88		LLC-AAV-Vector	Actb	14.06		LLC-AAV-Vector	Actb	14.06
LLC-AAV-EAS1	Actb	14.14		LLC-AAV-EAS1	Actb	14.02		LLC-AAV-EAS1	Actb	13.93
LLC-AAV-EAS1	Actb	13.97		LLC-AAV-EAS1	Actb	14.13		LLC-AAV-EAS1	Actb	13.93
LLC-AAV-EAS1	Actb	13.89		LLC-AAV-EAS1	Actb	14.01		LLC-AAV-EAS1	Actb	14.04
LLC-AAV-EAS1	Actb	14.12		LLC-AAV-EAS1	Actb	14.02		LLC-AAV-EAS1	Actb	13.98
LLC-AAV-Vector	EAS1	33.04		LLC-AAV-Vector	EAS1	32.67		LLC-AAV-Vector	EAS1	32.42
LLC-AAV-Vector	EAS1	35.97		LLC-AAV-Vector	EAS1	35.42		LLC-AAV-Vector	EAS1	37.27
LLC-AAV-Vector	EAS1	32.43		LLC-AAV-Vector	EAS1	32.86		LLC-AAV-Vector	EAS1	32.9
LLC-AAV-Vector	EAS1	34.31		LLC-AAV-Vector	EAS1	33.76		LLC-AAV-Vector	EAS1	33.9
LLC-AAV-EAS1	EAS1	27.14		LLC-AAV-EAS1	EAS1	27.42		LLC-AAV-EAS1	EAS1	27.46
LLC-AAV-EAS1	EAS1	27.89		LLC-AAV-EAS1	EAS1	28.13		LLC-AAV-EAS1	EAS1	28.13
LLC-AAV-EAS1	EAS1	27.91		LLC-AAV-EAS1	EAS1	28.32		LLC-AAV-EAS1	EAS1	28.43
LLC-AAV-EAS1	EAS1	27.57		LLC-AAV-EAS1	EAS1	27.94		LLC-AAV-EAS1	EAS1	27.8
Figure 4B														Mean
HepG2	IgG	29.45		HepG2	IgG	29.38		HepG2	IgG	29.25		HepG2	IgG	29.36	1.05702
HepG2	IgG	29.27		HepG2	IgG	29.01		HepG2	IgG	29.26		HepG2	IgG	29.18	0.933033
HepG2	IgG	29.33		HepG2	IgG	29.04		HepG2	IgG	29.53		HepG2	IgG	29.3	1.01396
HepG2	GCN5	25.96		HepG2	GCN5	26.14		HepG2	GCN5	26.2		HepG2	GCN5	26.1	9.57983
HepG2	GCN5	26.12		HepG2	GCN5	26.01		HepG2	GCN5	25.96		HepG2	GCN5	26.03	8.87656
HepG2	GCN5	26.21		HepG2	GCN5	25.89		HepG2	GCN5	25.9		HepG2	GCN5	26	9.84916
HepG2	ACTB	29.43		HepG2	ACTB	29.19		HepG2	ACTB	29.31		HepG2	ACTB	29.31	1.03526
HepG2	ACTB	29.24		HepG2	ACTB	29.47		HepG2	ACTB	29.31		HepG2	ACTB	29.34	0.895025
HepG2	ACTB	29.38		HepG2	ACTB	29.69		HepG2	ACTB	29.58		HepG2	ACTB	29.55	0.840896
A549	IgG	26.99		A549	IgG	27.16		A549	IgG	27		A549	IgG	27.05	0.933033
A549	IgG	27.1		A549	IgG	27.24		A549	IgG	27.2		A549	IgG	27.18	1.02101
A549	IgG	27.11		A549	IgG	27.18		A549	IgG	27.37		A549	IgG	27.22	1.04972
A549	GCN5	25.32		A549	GCN5	25.23		A549	GCN5	25.59		A549	GCN5	25.38	3.18215
A549	GCN5	25.09		A549	GCN5	25.26		A549	GCN5	25.1		A549	GCN5	25.15	4.08405
A549	GCN5	25.61		A549	GCN5	25.73		A549	GCN5	25.67		A549	GCN5	25.67	2.92817
A549	ACTB	27.66		A549	ACTB	27.49		A549	ACTB	27.53		A549	ACTB	27.56	0.702222
A549	ACTB	27.98		A549	ACTB	27.64		A549	ACTB	27.99		A549	ACTB	27.87	0.619854
A549	ACTB	27.92		A549	ACTB	28.15		A549	ACTB	28.02		A549	ACTB	28.03	0.570382
HUVEC	IgG	29.24		HUVEC	IgG	29.31		HUVEC	IgG	29.5		HUVEC	IgG	29.35	0.856584
HUVEC	IgG	29.67		HUVEC	IgG	29.79		HUVEC	IgG	29.58		HUVEC	IgG	29.68	1.07674
HUVEC	IgG	29.72		HUVEC	IgG	29.58		HUVEC	IgG	29.77		HUVEC	IgG	29.69	1.08423
HUVEC	GCN5	27.02		HUVEC	GCN5	27.15		HUVEC	GCN5	27.4		HUVEC	GCN5	27.19	4.46915
HUVEC	GCN5	27.13		HUVEC	GCN5	27.02		HUVEC	GCN5	27		HUVEC	GCN5	27.05	6.19026
HUVEC	GCN5	27.12		HUVEC	GCN5	27.22		HUVEC	GCN5	27.32		HUVEC	GCN5	27.22	5.54044
HUVEC	ACTB	29.33		HUVEC	ACTB	29.36		HUVEC	ACTB	29.18		HUVEC	ACTB	29.29	1.04247
HUVEC	ACTB	29.05		HUVEC	ACTB	29.23		HUVEC	ACTB	29.17		HUVEC	ACTB	29.15	1.44393
HUVEC	ACTB	29.54		HUVEC	ACTB	29.48		HUVEC	ACTB	29.42		HUVEC	ACTB	29.48	1.15669
Figure 4K
HepG2
siNC	ACTB	11.12		siNC	ACTB	10.95		siNC	ACTB	11.5
siNC	ACTB	10.89		siNC	ACTB	10.92		siNC	ACTB	11.19
siNC	ACTB	11.03		siNC	ACTB	11.31		siNC	ACTB	11.11
siPPARr	ACTB	10.77		siPPARr	ACTB	10.83		siPPARr	ACTB	11.01
siPPARr	ACTB	11.18		siPPARr	ACTB	10.97		siPPARr	ACTB	11.27
siPPARr	ACTB	10.92		siPPARr	ACTB	11.23		siPPARr	ACTB	10.91
Vector	ACTB	11.52		Vector	ACTB	11.63		Vector	ACTB	11.74
Vector	ACTB	11.78		Vector	ACTB	11.94		Vector	ACTB	11.98
Vector	ACTB	11.63		Vector	ACTB	11.82		Vector	ACTB	11.74
PPARr-flag	ACTB	11.99		PPARr-flag	ACTB	12.07		PPARr-flag	ACTB	12.06
PPARr-flag	ACTB	12.13		PPARr-flag	ACTB	12.18		PPARr-flag	ACTB	12.14
PPARr-flag	ACTB	12.01		PPARr-flag	ACTB	12.15		PPARr-flag	ACTB	11.9
														Mean					Mean
siNC	ACE2	25.68		siNC	ACE2	25.82		siNC	ACE2	25.69		siNC	ACTB	11.19	11.1133		siNC	ACE2	25.73	25.75	1.0693
siNC	ACE2	25.71		siNC	ACE2	25.81		siNC	ACE2	25.94		siNC	ACTB	11	11.1133		siNC	ACE2	25.82	25.75	0.880666
siNC	ACE2	25.69		siNC	ACE2	25.78		siNC	ACE2	25.63		siNC	ACTB	11.15	11.1133		siNC	ACE2	25.7	25.75	1.06191
siPPARr	ACE2	26.07		siPPARr	ACE2	26.33		siPPARr	ACE2	26.35		siPPARr	ACTB	10.87	11.1133		siPPARr	ACE2	26.25	25.75	0.597358
siPPARr	ACE2	26.09		siPPARr	ACE2	26.18		siPPARr	ACE2	26.3		siPPARr	ACTB	11.14	11.1133		siPPARr	ACE2	26.19	25.75	0.750886
siPPARr	ACE2	26.24		siPPARr	ACE2	26.39		siPPARr	ACE2	26.51		siPPARr	ACTB	11.02	11.1133		siPPARr	ACE2	26.38	25.75	0.605696
Vector	ACE2	25.78		Vector	ACE2	25.86		Vector	ACE2	25.88		Vector	ACTB	11.63	11.7533		Vector	ACE2	25.84	25.8167	0.903335
Vector	ACE2	25.59		Vector	ACE2	25.83		Vector	ACE2	25.77		Vector	ACTB	11.9	11.7533		Vector	ACE2	25.73	25.8167	1.17555
Vector	ACE2	25.78		Vector	ACE2	25.91		Vector	ACE2	25.95		Vector	ACTB	11.73	11.7533		Vector	ACE2	25.88	25.8167	0.941696
PPARr-flag	ACE2	24.69		PPARr-flag	ACE2	24.77		PPARr-flag	ACE2	24.7		PPARr-flag	ACTB	12.04	11.7533		PPARr-flag	ACE2	24.72	25.8167	2.6087
PPARr-flag	ACE2	25.03		PPARr-flag	ACE2	24.92		PPARr-flag	ACE2	24.87		PPARr-flag	ACTB	12.15	11.7533		PPARr-flag	ACE2	24.94	25.8167	2.41719
PPARr-flag	ACE2	24.64		PPARr-flag	ACE2	24.71		PPARr-flag	ACE2	24.87		PPARr-flag	ACTB	12.02	11.7533		PPARr-flag	ACE2	24.74	25.8167	2.53737
A549
siNC	ACTB	10.98		siNC	ACTB	10.72		siNC	ACTB	10.97
siNC	ACTB	10.57		siNC	ACTB	10.62		siNC	ACTB	10.79
siNC	ACTB	10.77		siNC	ACTB	10.69		siNC	ACTB	10.76
siPPARr	ACTB	10.43		siPPARr	ACTB	10.64		siPPARr	ACTB	10.58
siPPARr	ACTB	11.08		siPPARr	ACTB	10.94		siPPARr	ACTB	11.01
siPPARr	ACTB	10.43		siPPARr	ACTB	10.62		siPPARr	ACTB	10.66
Vector	ACTB	10.01		Vector	ACTB	10.1		Vector	ACTB	9.98
Vector	ACTB	10.53		Vector	ACTB	10.45		Vector	ACTB	10.28
Vector	ACTB	10.44		Vector	ACTB	10.63		Vector	ACTB	10.61
PPARr-flag	ACTB	10.52		PPARr-flag	ACTB	10.48		PPARr-flag	ACTB	10.53
PPARr-flag	ACTB	10.09		PPARr-flag	ACTB	10.12		PPARr-flag	ACTB	10.18
PPARr-flag	ACTB	9.98		PPARr-flag	ACTB	10.06		PPARr-flag	ACTB	10.08
siNC	ACE2	27.13		siNC	ACE2	26.97		siNC	ACE2	27.11		siNC	ACTB	10.89	10.7633		siNC	ACE2	27.07	27.0667	1.08925
siNC	ACE2	27.04		siNC	ACE2	26.92		siNC	ACE2	27.19		siNC	ACTB	10.66	10.7633		siNC	ACE2	27.05	27.0667	0.941696
siNC	ACE2	27.01		siNC	ACE2	27.14		siNC	ACE2	27.09		siNC	ACTB	10.74	10.7633		siNC	ACE2	27.08	27.0667	0.974905
siPPARr	ACE2	28.44		siPPARr	ACE2	28.56		siPPARr	ACE2	28.65		siPPARr	ACTB	10.55	10.7633		siPPARr	ACE2	28.55	27.0667	0.308498
siPPARr	ACE2	28.47		siPPARr	ACE2	28.61		siPPARr	ACE2	28.63		siPPARr	ACTB	11.01	10.7633		siPPARr	ACE2	28.57	27.0667	0.41851
siPPARr	ACE2	28.58		siPPARr	ACE2	28.64		siPPARr	ACE2	28.67		siPPARr	ACTB	10.57	10.7633		siPPARr	ACE2	28.63	27.0667	0.295931
Vector	ACE2	27.55		Vector	ACE2	27.59		Vector	ACE2	27.72		Vector	ACTB	10.03	10.3367		Vector	ACE2	27.62	27.5067	0.747425
Vector	ACE2	27.01		Vector	ACE2	27.23		Vector	ACE2	27.33		Vector	ACTB	10.42	10.3367		Vector	ACE2	27.19	27.5067	1.31951
Vector	ACE2	27.62		Vector	ACE2	27.73		Vector	ACE2	27.78		Vector	ACTB	10.56	10.3367		Vector	ACE2	27.71	27.5067	1.01396
PPARr-flag	ACE2	25.88		PPARr-flag	ACE2	26.01		PPARr-flag	ACE2	26.02		PPARr-flag	ACTB	10.51	10.3367		PPARr-flag	ACE2	25.97	27.5067	3.27161
PPARr-flag	ACE2	25.73		PPARr-flag	ACE2	25.84		PPARr-flag	ACE2	25.83		PPARr-flag	ACTB	10.13	10.3367		PPARr-flag	ACE2	25.8	27.5067	2.82843
PPARr-flag	ACE2	25.67		PPARr-flag	ACE2	25.74		PPARr-flag	ACE2	25.81		PPARr-flag	ACTB	10.04	10.3367		PPARr-flag	ACE2	25.74	27.5067	2.77022
HUVEC
siNC	ACTB	11.99		siNC	ACTB	12.13		siNC	ACTB	12.03
siNC	ACTB	12.38		siNC	ACTB	12.5		siNC	ACTB	12.59
siNC	ACTB	12.44		siNC	ACTB	12.37		siNC	ACTB	12.39
siPPARr	ACTB	12.19		siPPARr	ACTB	12.23		siPPARr	ACTB	12.18
siPPARr	ACTB	12.16		siPPARr	ACTB	12.35		siPPARr	ACTB	12.3
siPPARr	ACTB	12.25		siPPARr	ACTB	12.41		siPPARr	ACTB	12.33
Vector	ACTB	12.47		Vector	ACTB	12.59		Vector	ACTB	12.62
Vector	ACTB	12.31		Vector	ACTB	12.28		Vector	ACTB	12.49
Vector	ACTB	12.27		Vector	ACTB	12.6		Vector	ACTB	12.36
PPARr-flag	ACTB	12.02		PPARr-flag	ACTB	12.13		PPARr-flag	ACTB	12.15
PPARr-flag	ACTB	12.21		PPARr-flag	ACTB	12.25		PPARr-flag	ACTB	12.14
PPARr-flag	ACTB	12.63		PPARr-flag	ACTB	12.47		PPARr-flag	ACTB	12.52
siNC	ACE2	28.19		siNC	ACE2	28.45		siNC	ACE2	28.44		siNC	ACTB	12.05	12.3133		siNC	ACE2	28.36	28.5633	0.959264
siNC	ACE2	28.52		siNC	ACE2	28.37		siNC	ACE2	28.52		siNC	ACTB	12.49	12.3133		siNC	ACE2	28.47	28.5633	1.20581
siNC	ACE2	28.91		siNC	ACE2	28.76		siNC	ACE2	28.91		siNC	ACTB	12.4	12.3133		siNC	ACE2	28.86	28.5633	0.864537
siPPARr	ACE2	29.44		siPPARr	ACE2	29.61		siPPARr	ACE2	29.69		siPPARr	ACTB	12.2	12.3133		siPPARr	ACE2	29.58	28.5633	0.456916
siPPARr	ACE2	29.1		siPPARr	ACE2	29.23		siPPARr	ACE2	29.15		siPPARr	ACTB	12.27	12.3133		siPPARr	ACE2	29.16	28.5633	0.641713
siPPARr	ACE2	29.33		siPPARr	ACE2	29.52		siPPARr	ACE2	29.38		siPPARr	ACTB	12.33	12.3133		siPPARr	ACE2	29.41	28.5633	0.562529
Vector	ACE2	28.1		Vector	ACE2	28.02		Vector	ACE2	28.42		Vector	ACTB	12.56	12.4433		Vector	ACE2	28.18	28.2867	1.16743
Vector	ACE2	28.32		Vector	ACE2	28.4		Vector	ACE2	28.12		Vector	ACTB	12.36	12.4433		Vector	ACE2	28.28	28.2867	0.948246
Vector	ACE2	28.31		Vector	ACE2	28.45		Vector	ACE2	28.44		Vector	ACTB	12.41	12.4433		Vector	ACE2	28.4	28.2867	0.903335
PPARr-flag	ACE2	27.43		PPARr-flag	ACE2	27.5		PPARr-flag	ACE2	27.6		PPARr-flag	ACTB	12.1	12.4433		PPARr-flag	ACE2	27.51	28.2867	1.35035
PPARr-flag	ACE2	27.38		PPARr-flag	ACE2	27.56		PPARr-flag	ACE2	27.5		PPARr-flag	ACTB	12.2	12.4433		PPARr-flag	ACE2	27.48	28.2867	1.47768
PPARr-flag	ACE2	27.51		PPARr-flag	ACE2	27.46		PPARr-flag	ACE2	27.38		PPARr-flag	ACTB	12.54	12.4433		PPARr-flag	ACE2	27.45	28.2867	1.90968
Figure 4M
HepG2
shNC	Input	14.53		shNC	Input	14.72		shNC	Input	14.61
shNC	Input	15.05		shNC	Input	14.43		shNC	Input	14.29
shNC	Input	15.07		shNC	Input	14.89		shNC	Input	14.98
shEAS1-1	Input	13.97		shEAS1-1	Input	14		shEAS1-1	Input	14.06
shEAS1-1	Input	14.39		shEAS1-1	Input	14.43		shEAS1-1	Input	14.56
shEAS1-1	Input	14.39		shEAS1-1	Input	14.41		shEAS1-1	Input	14.28				Mean					Mean
shNC	PPARr	20.78		shNC	PPARr	20.89		shNC	PPARr	20.85		shNC	Input	14.62			shNC	PPARr	20.84	0.0134151	1.34151
shNC	PPARr	20.62		shNC	PPARr	20.69		shNC	PPARr	20.82		shNC	Input	14.59			shNC	PPARr	20.71	0.0143779	1.43779
shNC	PPARr	20.83		shNC	PPARr	20.9		shNC	PPARr	20.94		shNC	Input	14.98			shNC	PPARr	20.89	0.0166308	1.66308
shEAS1-1	PPARr	20.51		shEAS1-1	PPARr	20.54		shEAS1-1	PPARr	20.36		shEAS1-1	Input	14.01			shEAS1-1	PPARr	20.47	0.0113592	1.13592
shEAS1-1	PPARr	20.45		shEAS1-1	PPARr	20.53		shEAS1-1	PPARr	20.58		shEAS1-1	Input	14.46			shEAS1-1	PPARr	20.52	0.0149885	1.49885
shEAS1-1	PPARr	20.77		shEAS1-1	PPARr	20.69		shEAS1-1	PPARr	20.58		shEAS1-1	Input	14.36			shEAS1-1	PPARr	20.68	0.0125167	1.25167
Vector	Input	15.03		Vector	Input	15.09		Vector	Input	15.24
Vector	Input	15.11		Vector	Input	14.92		Vector	Input	15.09
Vector	Input	15.17		Vector	Input	15.09		Vector	Input	15.58
EAS1	Input	15.06		EAS1	Input	15.21		EAS1	Input	15.15
EAS1	Input	15.32		EAS1	Input	15.29		EAS1	Input	15.56
EAS1	Input	14.98		EAS1	Input	14.89		EAS1	Input	15.37
Vector	PPARr	20.93		Vector	PPARr	20.99		Vector	PPARr	21.14		Vector	Input	15.12			Vector	PPARr	21.02	0.0167465	1.67465
Vector	PPARr	21.03		Vector	PPARr	21.22		Vector	PPARr	21.2		Vector	Input	15.04			Vector	PPARr	21.15	0.0144779	1.44779
Vector	PPARr	21.31		Vector	PPARr	21.37		Vector	PPARr	21.01		Vector	Input	15.28			Vector	PPARr	21.23	0.016176	1.6176
EAS1	PPARr	21.02		EAS1	PPARr	21.17		EAS1	PPARr	21.41		EAS1	Input	15.14			EAS1	PPARr	21.2	0.0149885	1.49885
EAS1	PPARr	21.44		EAS1	PPARr	21.59		EAS1	PPARr	21.59		EAS1	Input	15.39			EAS1	PPARr	21.54	0.014082	1.4082
EAS1	PPARr	21.38		EAS1	PPARr	21.4		EAS1	PPARr	21.51		EAS1	Input	15.08			EAS1	PPARr	21.43	0.0122591	1.22591
A549
shNC	Input	16.85		shNC	Input	16.78		shNC	Input	16.62
shNC	Input	16.49		shNC	Input	16.41		shNC	Input	16.66
shNC	Input	16.62		shNC	Input	16.67		shNC	Input	16.75
shEAS1-1	Input	17.45		shEAS1-1	Input	17.63		shEAS1-1	Input	17.57
shEAS1-1	Input	17.79		shEAS1-1	Input	17.58		shEAS1-1	Input	17.7
shEAS1-1	Input	17.82		shEAS1-1	Input	17.69		shEAS1-1	Input	17.77
shNC	PPARr	23.02		shNC	PPARr	23.09		shNC	PPARr	23.34		shNC	Input	16.75			shNC	PPARr	23.15	0.0118415	1.18415
shNC	PPARr	23.21		shNC	PPARr	23.28		shNC	PPARr	23.05		shNC	Input	16.52			shNC	PPARr	23.18	0.00988872	0.988872
shNC	PPARr	22.99		shNC	PPARr	22.93		shNC	PPARr	23.14		shNC	Input	16.68			shNC	PPARr	23.02	0.0123444	1.23444
shEAS1-1	PPARr	23.86		shEAS1-1	PPARr	24		shEAS1-1	PPARr	24.02		shEAS1-1	Input	17.55			shEAS1-1	PPARr	23.96	0.0117597	1.17597
shEAS1-1	PPARr	24.26		shEAS1-1	PPARr	24.01		shEAS1-1	PPARr	24.09		shEAS1-1	Input	17.69			shEAS1-1	PPARr	24.12	0.0115978	1.15978
shEAS1-1	PPARr	24.01		shEAS1-1	PPARr	24.02		shEAS1-1	PPARr	24.03		shEAS1-1	Input	17.76			shEAS1-1	PPARr	24.02	0.0130482	1.30482
Vector	Input	17.13		Vector	Input	17.19		Vector	Input	17.34
Vector	Input	17.09		Vector	Input	17.14		Vector	Input	17.55
Vector	Input	17.41		Vector	Input	17.38		Vector	Input	17.11
EAS1	Input	16.92		EAS1	Input	17.04		EAS1	Input	17.19
EAS1	Input	17.05		EAS1	Input	17.11		EAS1	Input	17.02
EAS1	Input	16.91		EAS1	Input	16.98		EAS1	Input	17.29
Vector	PPARr	23.69		Vector	PPARr	23.76		Vector	PPARr	23.98		Vector	Input	17.22			Vector	PPARr	23.81	0.0103804	1.03804
Vector	PPARr	23.66		Vector	PPARr	23.81		Vector	PPARr	23.72		Vector	Input	17.26			Vector	PPARr	23.73	0.0112807	1.12807
Vector	PPARr	23.87		Vector	PPARr	23.94		Vector	PPARr	23.86		Vector	Input	17.3			Vector	PPARr	23.89	0.0103804	1.03804
EAS1	PPARr	23.43		EAS1	PPARr	23.49		EAS1	PPARr	23.58		EAS1	Input	17.05			EAS1	PPARr	23.5	0.0114382	1.14382
EAS1	PPARr	23.71		EAS1	PPARr	23.82		EAS1	PPARr	23.84		EAS1	Input	17.06			EAS1	PPARr	23.79	0.00942037	0.942037
EAS1	PPARr	23.4		EAS1	PPARr	23.37		EAS1	PPARr	23.55		EAS1	Input	17.06			EAS1	PPARr	23.44	0.0120068	1.20068
HUVEC
shNC	Input	18.82		shNC	Input	18.79		shNC	Input	18.64
shNC	Input	18.91		shNC	Input	18.69		shNC	Input	18.8
shNC	Input	18.53		shNC	Input	18.69		shNC	Input	18.73
shEAS1-1	Input	19.04		shEAS1-1	Input	19.15		shEAS1-1	Input	19.29
shEAS1-1	Input	19.23		shEAS1-1	Input	19.19		shEAS1-1	Input	19.09
shEAS1-1	Input	19.31		shEAS1-1	Input	19.19		shEAS1-1	Input	19.22
shNC	PPARr	26.28		shNC	PPARr	26.42		shNC	PPARr	26.26		shNC	Input	18.75			shNC	PPARr	26.32	0.00526263	0.526263
shNC	PPARr	25.03		shNC	PPARr	25.17		shNC	PPARr	25.49		shNC	Input	18.8			shNC	PPARr	25.23	0.0115978	1.15978
shNC	PPARr	26.03		shNC	PPARr	25.9		shNC	PPARr	25.95		shNC	Input	18.65			shNC	PPARr	25.96	0.00630189	0.630189
shEAS1-1	PPARr	26.27		shEAS1-1	PPARr	26.23		shEAS1-1	PPARr	26.01		shEAS1-1	Input	19.16			shEAS1-1	PPARr	26.17	0.00775854	0.775854
shEAS1-1	PPARr	26.29		shEAS1-1	PPARr	26.07		shEAS1-1	PPARr	26		shEAS1-1	Input	19.17			shEAS1-1	PPARr	26.12	0.00808801	0.808801
shEAS1-1	PPARr	26.12		shEAS1-1	PPARr	26.18		shEAS1-1	PPARr	26.3		shEAS1-1	Input	19.24			shEAS1-1	PPARr	26.2	0.00803214	0.803214
Vector	Input	18.73		Vector	Input	19.12		Vector	Input	18.91
Vector	Input	19.02		Vector	Input	18.98		Vector	Input	19.33
Vector	Input	19.25		Vector	Input	19.13		Vector	Input	19.04
EAS1	Input	18.59		EAS1	Input	18.94		EAS1	Input	18.57
EAS1	Input	18.99		EAS1	Input	19.04		EAS1	Input	18.97
EAS1	Input	18.78		EAS1	Input	18.93		EAS1	Input	18.87
Vector	PPARr	26.31		Vector	PPARr	26.54		Vector	PPARr	26.41		Vector	Input	18.92			Vector	PPARr	26.42	0.00552427	0.552427
Vector	PPARr	26.33		Vector	PPARr	26.25		Vector	PPARr	26.14		Vector	Input	19.11			Vector	PPARr	26.24	0.00713931	0.713931
Vector	PPARr	26.59		Vector	PPARr	26.63		Vector	PPARr	26.67		Vector	Input	19.14			Vector	PPARr	26.63	0.0055627	0.55627
EAS1	PPARr	25.93		EAS1	PPARr	26.12		EAS1	PPARr	26.19		EAS1	Input	18.7			EAS1	PPARr	26.08	0.00600342	0.600342
EAS1	PPARr	26.34		EAS1	PPARr	26.31		EAS1	PPARr	26.19		EAS1	Input	19			EAS1	PPARr	26.28	0.0064343	0.64343
EAS1	PPARr	26.38		EAS1	PPARr	26.39		EAS1	PPARr	26.43		EAS1	Input	18.86			EAS1	PPARr	26.4	0.00537321	0.537321
Figure S2F
U251
shNC	ACTB	10.36		shNC	ACTB	10.41		shNC	ACTB	10.28
shNC	ACTB	10.42		shNC	ACTB	10.28		shNC	ACTB	10.44
shNC	ACTB	10.27		shNC	ACTB	10.33		shNC	ACTB	10.36
shNC	ACTB	10.29		shNC	ACTB	10.38		shNC	ACTB	10.56
shEAS1-1	ACTB	11.31		shEAS1-1	ACTB	11.5		shEAS1-1	ACTB	11.45
shEAS1-1	ACTB	11.18		shEAS1-1	ACTB	11.22		shEAS1-1	ACTB	11.02
shEAS1-1	ACTB	11.13		shEAS1-1	ACTB	11.27		shEAS1-1	ACTB	11.2
shEAS1-1	ACTB	11.01		shEAS1-1	ACTB	11.09		shEAS1-1	ACTB	11.41
shEAS1-2	ACTB	11.08		shEAS1-2	ACTB	11.15		shEAS1-2	ACTB	11.01
shEAS1-2	ACTB	11.19		shEAS1-2	ACTB	11.27		shEAS1-2	ACTB	11.53
shEAS1-2	ACTB	10.86		shEAS1-2	ACTB	11.01		shEAS1-2	ACTB	10.98
shEAS1-2	ACTB	11.08		shEAS1-2	ACTB	11.25		shEAS1-2	ACTB	11.21
														Mean					Mean
shNC	EAS1	19.23		shNC	EAS1	19.09		shNC	EAS1	19.19		shNC	ACTB	10.35	10.365		shNC	EAS1	19.17	19.13	0.962594
shNC	EAS1	19.23		shNC	EAS1	19.33		shNC	EAS1	19.13		shNC	ACTB	10.38	10.365		shNC	EAS1	19.23	19.13	0.942785
shNC	EAS1	19.02		shNC	EAS1	19.13		shNC	EAS1	19.18		shNC	ACTB	10.32	10.365		shNC	EAS1	19.11	19.13	0.982821
shNC	EAS1	18.92		shNC	EAS1	19.03		shNC	EAS1	19.08		shNC	ACTB	10.41	10.365		shNC	EAS1	19.01	19.13	1.12117
shEAS1-1	EAS1	22.31		shEAS1-1	EAS1	22.29		shEAS1-1	EAS1	22.24		shEAS1-1	ACTB	11.42	10.365		shEAS1-1	EAS1	22.28	19.13	0.234068
shEAS1-1	EAS1	21.78		shEAS1-1	EAS1	21.94		shEAS1-1	EAS1	21.92		shEAS1-1	ACTB	11.14	10.365		shEAS1-1	EAS1	21.88	19.13	0.25437
shEAS1-1	EAS1	21.89		shEAS1-1	EAS1	22.03		shEAS1-1	EAS1	21.99		shEAS1-1	ACTB	11.2	10.365		shEAS1-1	EAS1	21.97	19.13	0.249135
shEAS1-1	EAS1	22.22		shEAS1-1	EAS1	22.04		shEAS1-1	EAS1	22.19		shEAS1-1	ACTB	11.17	10.365		shEAS1-1	EAS1	22.15	19.13	0.215387
shEAS1-2	EAS1	21.68		shEAS1-2	EAS1	21.79		shEAS1-2	EAS1	21.84		shEAS1-2	ACTB	11.08	10.365		shEAS1-2	EAS1	21.77	19.13	0.26334
shEAS1-2	EAS1	21.51		shEAS1-2	EAS1	21.74		shEAS1-2	EAS1	21.82		shEAS1-2	ACTB	11.33	10.365		shEAS1-2	EAS1	21.69	19.13	0.331022
shEAS1-2	EAS1	21.67		shEAS1-2	EAS1	21.83		shEAS1-2	EAS1	21.84		shEAS1-2	ACTB	10.95	10.365		shEAS1-2	EAS1	21.78	19.13	0.238986
shEAS1-2	EAS1	22.05		shEAS1-2	EAS1	21.92		shEAS1-2	EAS1	22		shEAS1-2	ACTB	11.18	10.365		shEAS1-2	EAS1	21.99	19.13	0.242322
shNC	ACE2	28.45		shNC	ACE2	28.27		shNC	ACE2	28.18		shNC	ACTB	10.35	10.365		shNC	ACE2	28.3	28.3675	1.03706
shNC	ACE2	28.16		shNC	ACE2	27.99		shNC	ACE2	28.03		shNC	ACTB	10.38	10.365		shNC	ACE2	28.06	28.3675	1.2505
shNC	ACE2	28.64		shNC	ACE2	28.52		shNC	ACE2	28.55		shNC	ACTB	10.32	10.365		shNC	ACE2	28.57	28.3675	0.842355
shNC	ACE2	28.53		shNC	ACE2	28.59		shNC	ACE2	28.5		shNC	ACTB	10.41	10.365		shNC	ACE2	28.54	28.3675	0.915416
shEAS1-1	ACE2	27.44		shEAS1-1	ACE2	27.61		shEAS1-1	ACE2	27.57		shEAS1-1	ACTB	11.42	10.365		shEAS1-1	ACE2	27.54	28.3675	3.68713
shEAS1-1	ACE2	27.73		shEAS1-1	ACE2	27.69		shEAS1-1	ACE2	27.62		shEAS1-1	ACTB	11.14	10.365		shEAS1-1	ACE2	27.68	28.3675	2.75586
shEAS1-1	ACE2	27.69		shEAS1-1	ACE2	27.58		shEAS1-1	ACE2	27.56		shEAS1-1	ACTB	11.2	10.365		shEAS1-1	ACE2	27.61	28.3675	3.01571
shEAS1-1	ACE2	27.98		shEAS1-1	ACE2	27.78		shEAS1-1	ACE2	27.85		shEAS1-1	ACTB	11.17	10.365		shEAS1-1	ACE2	27.87	28.3675	2.46656
shEAS1-2	ACE2	26.63		shEAS1-2	ACE2	26.74		shEAS1-2	ACE2	27		shEAS1-2	ACTB	11.08	10.365		shEAS1-2	ACE2	26.79	28.3675	4.89904
shEAS1-2	ACE2	26.43		shEAS1-2	ACE2	26.42		shEAS1-2	ACE2	26.38		shEAS1-2	ACTB	11.33	10.365		shEAS1-2	ACE2	26.41	28.3675	7.58159
shEAS1-2	ACE2	26.45		shEAS1-2	ACE2	26.63		shEAS1-2	ACE2	26.81		shEAS1-2	ACTB	10.95	10.365		shEAS1-2	ACE2	26.63	28.3675	5.00198
shEAS1-2	ACE2	26.82		shEAS1-2	ACE2	26.74		shEAS1-2	ACE2	26.63		shEAS1-2	ACTB	11.18	10.365		shEAS1-2	ACE2	26.73	28.3675	5.47364
Vector	ACTB	10.72		Vector	ACTB	10.59		Vector	ACTB	10.73
Vector	ACTB	10.56		Vector	ACTB	10.49		Vector	ACTB	10.54
Vector	ACTB	10.51		Vector	ACTB	10.61		Vector	ACTB	10.59
Vector	ACTB	10.68		Vector	ACTB	10.53		Vector	ACTB	10.62
EAS1	ACTB	10.43		EAS1	ACTB	10.45		EAS1	ACTB	10.38
EAS1	ACTB	10.39		EAS1	ACTB	10.55		EAS1	ACTB	10.41
EAS1	ACTB	10.47		EAS1	ACTB	10.36		EAS1	ACTB	10.31
EAS1	ACTB	10.08		EAS1	ACTB	10.17		EAS1	ACTB	10.62
Vector	EAS1	18.88		Vector	EAS1	19.03		Vector	EAS1	18.85		Vector	ACTB	10.68	10.5975		Vector	EAS1	18.92	19.0325	1.14472
Vector	EAS1	19.11		Vector	EAS1	18.98		Vector	EAS1	19		Vector	ACTB	10.53	10.5975		Vector	EAS1	19.03	19.0325	0.955945
Vector	EAS1	19.02		Vector	EAS1	19.11		Vector	EAS1	19.23		Vector	ACTB	10.57	10.5975		Vector	EAS1	19.12	19.0325	0.923382
Vector	EAS1	19.1		Vector	EAS1	19.27		Vector	EAS1	18.81		Vector	ACTB	10.61	10.5975		Vector	EAS1	19.06	19.0325	0.989657
EAS1	EAS1	12.78		EAS1	EAS1	12.91		EAS1	EAS1	12.95		EAS1	ACTB	10.42	10.5975		EAS1	EAS1	12.88	19.0325	62.9005
EAS1	EAS1	12.83		EAS1	EAS1	12.98		EAS1	EAS1	12.95		EAS1	ACTB	10.45	10.5975		EAS1	EAS1	12.92	19.0325	62.466
EAS1	EAS1	12.71		EAS1	EAS1	12.94		EAS1	EAS1	12.69		EAS1	ACTB	10.38	10.5975		EAS1	EAS1	12.78	19.0325	65.5716
EAS1	EAS1	12.85		EAS1	EAS1	12.97		EAS1	EAS1	12.97		EAS1	ACTB	10.29	10.5975		EAS1	EAS1	12.93	19.0325	55.5225
Vector	ACE2	27.44		Vector	ACE2	27.31		Vector	ACE2	27.42		Vector	ACTB	10.68	10.5975		Vector	ACE2	27.39	27.415	1.07736
Vector	ACE2	27.59		Vector	ACE2	27.53		Vector	ACE2	27.53		Vector	ACTB	10.53	10.5975		Vector	ACE2	27.55	27.415	0.869043
Vector	ACE2	27.38		Vector	ACE2	27.5		Vector	ACE2	27.38		Vector	ACTB	10.57	10.5975		Vector	ACE2	27.42	27.415	0.977725
Vector	ACE2	27.26		Vector	ACE2	27.24		Vector	ACE2	27.4		Vector	ACTB	10.61	10.5975		Vector	ACE2	27.3	27.415	1.0924
EAS1	ACE2	28.13		EAS1	ACE2	28.08		EAS1	ACE2	27.88		EAS1	ACTB	10.42	10.5975		EAS1	ACE2	28.03	27.415	0.577343
EAS1	ACE2	27.99		EAS1	ACE2	28.24		EAS1	ACE2	28.19		EAS1	ACTB	10.45	10.5975		EAS1	ACE2	28.14	27.415	0.5462
EAS1	ACE2	28.01		EAS1	ACE2	28.14		EAS1	ACE2	28.21		EAS1	ACTB	10.38	10.5975		EAS1	ACE2	28.12	27.415	0.527594
EAS1	ACE2	28.25		EAS1	ACE2	28.21		EAS1	ACE2	28.14		EAS1	ACTB	10.29	10.5975		EAS1	ACE2	28.2	27.415	0.468948
NP69
shNC	ACTB	11.92		shNC	ACTB	12.15		shNC	ACTB	12.23
shNC	ACTB	12.21		shNC	ACTB	12.29		shNC	ACTB	12.1
shNC	ACTB	12.13		shNC	ACTB	12.19		shNC	ACTB	12.34
shNC	ACTB	12.25		shNC	ACTB	12.26		shNC	ACTB	12.27
shEAS1-1	ACTB	12.14		shEAS1-1	ACTB	12.3		shEAS1-1	ACTB	12.28
shEAS1-1	ACTB	12.26		shEAS1-1	ACTB	12.34		shEAS1-1	ACTB	12.48
shEAS1-1	ACTB	12.03		shEAS1-1	ACTB	12.24		shEAS1-1	ACTB	12.39
shEAS1-1	ACTB	12.49		shEAS1-1	ACTB	12.61		shEAS1-1	ACTB	12.49
shEAS1-2	ACTB	12.01		shEAS1-2	ACTB	12.02		shEAS1-2	ACTB	12.06
shEAS1-2	ACTB	11.97		shEAS1-2	ACTB	11.99		shEAS1-2	ACTB	12.19
shEAS1-2	ACTB	12		shEAS1-2	ACTB	12.11		shEAS1-2	ACTB	11.92
shEAS1-2	ACTB	12.24		shEAS1-2	ACTB	12.17		shEAS1-2	ACTB	11.89
shNC	EAS1	19.86		shNC	EAS1	19.67		shNC	EAS1	19.75		shNC	ACTB	12.1	12.195		shNC	EAS1	19.76	19.7425	0.924984
shNC	EAS1	19.72		shNC	EAS1	19.83		shNC	EAS1	19.61		shNC	ACTB	12.2	12.195		shNC	EAS1	19.72	19.7425	1.01924
shNC	EAS1	19.81		shNC	EAS1	19.63		shNC	EAS1	19.78		shNC	ACTB	12.22	12.195		shNC	EAS1	19.74	19.7425	1.01924
shNC	EAS1	19.73		shNC	EAS1	19.91		shNC	EAS1	19.61		shNC	ACTB	12.26	12.195		shNC	EAS1	19.75	19.7425	1.04066
shEAS1-1	EAS1	20.95		shEAS1-1	EAS1	21.01		shEAS1-1	EAS1	21.1		shEAS1-1	ACTB	12.24	12.195		shEAS1-1	EAS1	21.02	19.7425	0.425579
shEAS1-1	EAS1	21.29		shEAS1-1	EAS1	21.46		shEAS1-1	EAS1	21.39		shEAS1-1	ACTB	12.36	12.195		shEAS1-1	EAS1	21.38	19.7425	0.360357
shEAS1-1	EAS1	21.84		shEAS1-1	EAS1	21.78		shEAS1-1	EAS1	21.63		shEAS1-1	ACTB	12.22	12.195		shEAS1-1	EAS1	21.75	19.7425	0.253051
shEAS1-1	EAS1	21.43		shEAS1-1	EAS1	21.65		shEAS1-1	EAS1	21.57		shEAS1-1	ACTB	12.53	12.195		shEAS1-1	EAS1	21.55	19.7425	0.360357
shEAS1-2	EAS1	20.87		shEAS1-2	EAS1	21.02		shEAS1-2	EAS1	20.87		shEAS1-2	ACTB	12.03	12.195		shEAS1-2	EAS1	20.92	19.7425	0.394337
shEAS1-2	EAS1	20.89		shEAS1-2	EAS1	20.93		shEAS1-2	EAS1	21.03		shEAS1-2	ACTB	12.05	12.195		shEAS1-2	EAS1	20.95	19.7425	0.391613
shEAS1-2	EAS1	20.91		shEAS1-2	EAS1	21.03		shEAS1-2	EAS1	20.82		shEAS1-2	ACTB	12.01	12.195		shEAS1-2	EAS1	20.92	19.7425	0.388908
shEAS1-2	EAS1	21.03		shEAS1-2	EAS1	21.11		shEAS1-2	EAS1	20.98		shEAS1-2	ACTB	12.1	12.195		shEAS1-2	EAS1	21.04	19.7425	0.380904
shNC	ACE2	26.22		shNC	ACE2	26.14		shNC	ACE2	26.03		shNC	ACTB	12.1	12.195		shNC	ACE2	26.13	26.1575	0.95429
shNC	ACE2	26.11		shNC	ACE2	26.23		shNC	ACE2	26.17		shNC	ACTB	12.2	12.195		shNC	ACE2	26.17	26.1575	0.994815
shNC	ACE2	26.02		shNC	ACE2	26.21		shNC	ACE2	26.16		shNC	ACTB	12.22	12.195		shNC	ACE2	26.13	26.1575	1.03706
shNC	ACE2	26.03		shNC	ACE2	26.34		shNC	ACE2	26.23		shNC	ACTB	12.26	12.195		shNC	ACE2	26.2	26.1575	1.01572
shEAS1-1	ACE2	24.98		shEAS1-1	ACE2	25.03		shEAS1-1	ACE2	24.99		shEAS1-1	ACTB	12.24	12.195		shEAS1-1	ACE2	25	26.1575	2.30138
shEAS1-1	ACE2	25.12		shEAS1-1	ACE2	25.26		shEAS1-1	ACE2	25.04		shEAS1-1	ACTB	12.36	12.195		shEAS1-1	ACE2	25.14	26.1575	2.2697
shEAS1-1	ACE2	24.94		shEAS1-1	ACE2	25.13		shEAS1-1	ACE2	25.14		shEAS1-1	ACTB	12.22	12.195		shEAS1-1	ACE2	25.07	26.1575	2.1622
shEAS1-1	ACE2	24.89		shEAS1-1	ACE2	25.05		shEAS1-1	ACE2	25.12		shEAS1-1	ACTB	12.53	12.195		shEAS1-1	ACE2	25.02	26.1575	2.77502
shEAS1-2	ACE2	25.13		shEAS1-2	ACE2	25.22		shEAS1-2	ACE2	25.4		shEAS1-2	ACTB	12.03	12.195		shEAS1-2	ACE2	25.25	26.1575	1.67307
shEAS1-2	ACE2	25.08		shEAS1-2	ACE2	25.24		shEAS1-2	ACE2	25.13		shEAS1-2	ACTB	12.05	12.195		shEAS1-2	ACE2	25.15	26.1575	1.81819
shEAS1-2	ACE2	25.15		shEAS1-2	ACE2	25.33		shEAS1-2	ACE2	25.3		shEAS1-2	ACTB	12.01	12.195		shEAS1-2	ACE2	25.26	26.1575	1.63864
shEAS1-2	ACE2	25.24		shEAS1-2	ACE2	25.31		shEAS1-2	ACE2	25.2		shEAS1-2	ACTB	12.1	12.195		shEAS1-2	ACE2	25.25	26.1575	1.75625
Vector	ACTB	12.03		Vector	ACTB	11.94		Vector	ACTB	11.97
Vector	ACTB	12.01		Vector	ACTB	12.04		Vector	ACTB	12.04
Vector	ACTB	12.03		Vector	ACTB	12.19		Vector	ACTB	12.26
Vector	ACTB	12.08		Vector	ACTB	12.22		Vector	ACTB	12
EAS1	ACTB	12.15		EAS1	ACTB	12.24		EAS1	ACTB	12.3
EAS1	ACTB	12.17		EAS1	ACTB	12.33		EAS1	ACTB	12.25
EAS1	ACTB	12.31		EAS1	ACTB	12.25		EAS1	ACTB	12.01
EAS1	ACTB	12.29		EAS1	ACTB	12.24		EAS1	ACTB	12.37
Vector	EAS1	18.77		Vector	EAS1	18.71		Vector	EAS1	18.53		Vector	ACTB	11.98	12.0675		Vector	EAS1	18.67	18.655	0.931418
Vector	EAS1	18.59		Vector	EAS1	18.73		Vector	EAS1	18.63		Vector	ACTB	12.03	12.0675		Vector	EAS1	18.65	18.655	0.977725
Vector	EAS1	18.48		Vector	EAS1	18.64		Vector	EAS1	18.65		Vector	ACTB	12.16	12.0675		Vector	EAS1	18.59	18.655	1.11535
Vector	EAS1	18.82		Vector	EAS1	18.69		Vector	EAS1	18.62		Vector	ACTB	12.1	12.0675		Vector	EAS1	18.71	18.655	0.984525
EAS1	EAS1	10.13		EAS1	EAS1	9.98		EAS1	EAS1	9.92		EAS1	ACTB	12.23	12.0675		EAS1	EAS1	10.01	18.655	448.045
EAS1	EAS1	10.17		EAS1	EAS1	9.93		EAS1	EAS1	10.26		EAS1	ACTB	12.25	12.0675		EAS1	EAS1	10.12	18.655	420.949
EAS1	EAS1	10.03		EAS1	EAS1	10.22		EAS1	EAS1	10.29		EAS1	ACTB	12.19	12.0675		EAS1	EAS1	10.18	18.655	387.352
EAS1	EAS1	10.13		EAS1	EAS1	10.17		EAS1	EAS1	10.3		EAS1	ACTB	12.3	12.0675		EAS1	EAS1	10.2	18.655	412.286
Vector	ACE2	26.21		Vector	ACE2	26.45		Vector	ACE2	26.36		Vector	ACTB	11.98	12.0675		Vector	ACE2	26.34	26.3375	0.939523
Vector	ACE2	26.44		Vector	ACE2	26.31		Vector	ACE2	26.36		Vector	ACTB	12.03	12.0675		Vector	ACE2	26.37	26.3375	0.952638
Vector	ACE2	26.21		Vector	ACE2	26.35		Vector	ACE2	26.31		Vector	ACTB	12.16	12.0675		Vector	ACE2	26.29	26.3375	1.10191
Vector	ACE2	26.48		Vector	ACE2	26.3		Vector	ACE2	26.27		Vector	ACTB	12.1	12.0675		Vector	ACE2	26.35	26.3375	1.01396
EAS1	ACE2	27.24		EAS1	ACE2	27.39		EAS1	ACE2	27.63		EAS1	ACTB	12.23	12.0675		EAS1	ACE2	27.42	26.3375	0.528509
EAS1	ACE2	27.49		EAS1	ACE2	27.5		EAS1	ACE2	27.75		EAS1	ACTB	12.25	12.0675		EAS1	ACE2	27.58	26.3375	0.479632
EAS1	ACE2	27.38		EAS1	ACE2	27.52		EAS1	ACE2	27.42		EAS1	ACTB	12.19	12.0675		EAS1	ACE2	27.44	26.3375	0.50698
EAS1	ACE2	27.64		EAS1	ACE2	27.49		EAS1	ACE2	27.4		EAS1	ACTB	12.3	12.0675		EAS1	ACE2	27.51	26.3375	0.521233
